# Supplementary material for: 2,4,6-Tri-p-tolyl­pyridine
Source: Acta Crystallogr Sect E Struct Rep Online. 2009 May 29;65(Pt 6):o1412. doi: 10.1107/S160053680901931X (PMC2969604; doi:10.1107/S160053680901931X)
Supplement: Supplementary file 1 [file e-65-o1412-sup1.cif]

##############################################################################
###                                                                        ###
###        Electronic paper (Acta Crystallographica Section E)             ###
###                                                                        ###
##############################################################################
#                                                                            #
# This CIF contains the data in a paper accepted for publication in Acta     #
# Crystallographica Section E. It conforms to the requirements of Notes      #
# for Authors for Section E, and has been peer reviewed under the auspices   #
# of the IUCr Commission on Journals.                                        #
#                                                                            #
# Full details of the Crystallographic Information File format               #
# are given in the paper "The Crystallographic Information File (CIF):       #
# a New Standard Archive File for Crystallography" by S. R. Hall, F. H.      #
# Allen and I. D. Brown [Acta Cryst. (1991), A47, 655-685].                  #
#                                                                            #
# The current version of the core CIF dictionary is obtainable from          #
# ftp://ftp.iucr.org/pub/cif_core.dic. The current version number is 2.4.    #
#                                                                            #
# Software is freely available for graphical display of the structure(s) in  #
# this CIF.  For information consult the CIF home page http://www.iucr.org/  #
# cif/home.html                                                              #
#                                                                            #
# This file may be used for bona fide research purposes within the           #
# scientific community so long as proper attribution is given to the journal # 
# article from which it was obtained.                                        #
#                                                                            #
##############################################################################
                                             
data_I
_audit_creation_method     SHELXL-97
_chemical_name_systematic
;
2,4,6-Tri-<i>p</i>-tolylpyridine
;
_chemical_name_common     ?
_chemical_formula_moiety     'C26 H23 N'
_chemical_formula_sum     'C26 H23 N'
_chemical_formula_iupac     'C26 H23 N'
_chemical_formula_weight     349.45
_chemical_melting_point     ?
_symmetry_cell_setting     orthorhombic
_symmetry_space_group_name_H-M     'P n m a'
_symmetry_space_group_name_Hall     '-P 2ac 2n'
loop_
    _symmetry_equiv_pos_as_xyz
    'x, y, z'
    '-x+1/2, -y, z+1/2'
    '-x, y+1/2, -z'
    'x+1/2, -y+1/2, -z+1/2'
    '-x, -y, -z'
    'x-1/2, y, -z-1/2'
    'x, -y-1/2, z'
    '-x-1/2, y-1/2, z-1/2'
_cell_length_a     15.337(5)
_cell_length_b     20.778(7)
_cell_length_c     6.322(2)
_cell_angle_alpha     90.00
_cell_angle_beta     90.00
_cell_angle_gamma     90.00
_cell_volume     2014.8(11)
_cell_formula_units_Z     4
_cell_measurement_reflns_used     562
_cell_measurement_theta_min     2.72
_cell_measurement_theta_max     22.41
_cell_measurement_temperature     295(2)
_exptl_crystal_description     prism
_exptl_crystal_colour     colourless
_exptl_crystal_size_max     0.24
_exptl_crystal_size_mid     0.16
_exptl_crystal_size_min     0.15
_exptl_crystal_density_diffrn     1.152
_exptl_crystal_density_meas     ?
_exptl_crystal_density_method     'not measured'
_exptl_crystal_F_000     744
_exptl_absorpt_coefficient_mu     0.066
_exptl_absorpt_correction_type     'multi-scan'
_exptl_absorpt_process_details     '(SADABS; Sheldrick, 1996)'
_exptl_absorpt_correction_T_min     0.975
_exptl_absorpt_correction_T_max     0.986
_exptl_special_details
;
;
_diffrn_ambient_temperature     295(2)
_diffrn_radiation_type     MoK\a
_diffrn_radiation_wavelength     0.71073
_diffrn_radiation_source     'fine-focus sealed tube'
_diffrn_radiation_monochromator     graphite
_diffrn_measurement_device_type
;
Bruker SMART APEX area-detector
;
_diffrn_measurement_method     '\f and \w'
_diffrn_detector_area_resol_mean     ?
_diffrn_reflns_number     7912
_diffrn_reflns_av_R_equivalents     0.0669
_diffrn_reflns_av_sigmaI/netI     0.0550
_diffrn_reflns_theta_min     1.96
_diffrn_reflns_theta_max     26.00
_diffrn_reflns_theta_full     26.00
_diffrn_measured_fraction_theta_max     0.997
_diffrn_measured_fraction_theta_full     0.997
_diffrn_reflns_limit_h_min     -17
_diffrn_reflns_limit_h_max     18
_diffrn_reflns_limit_k_min     -20
_diffrn_reflns_limit_k_max     25
_diffrn_reflns_limit_l_min     -7
_diffrn_reflns_limit_l_max     5
_diffrn_standards_number     0
_diffrn_standards_interval_count     ?
_diffrn_standards_interval_time     ?
_diffrn_standards_decay_%     ?
_refine_special_details
;
 Refinement of F^2^ against ALL reflections.  The weighted R-factor wR and
 goodness of fit S are based on F^2^, conventional R-factors R are based
 on F, with F set to zero for negative F^2^. The threshold expression of
 F^2^ > 2sigma(F^2^) is used only for calculating R-factors(gt) etc. and is
 not relevant to the choice of reflections for refinement.  R-factors based
 on F^2^ are statistically about twice as large as those based on F, and R-
 factors based on ALL data will be even larger.
;
_reflns_number_total     2037
_reflns_number_gt     924
_reflns_threshold_expression     I>2\s(I)
_refine_ls_structure_factor_coef     Fsqd
_refine_ls_matrix_type     full
_refine_ls_R_factor_all     0.2362
_refine_ls_R_factor_gt     0.1394
_refine_ls_wR_factor_gt     0.2925
_refine_ls_wR_factor_ref     0.3422
_refine_ls_goodness_of_fit_ref     1.262
_refine_ls_restrained_S_all     1.389
_refine_ls_number_reflns     2037
_refine_ls_number_parameters     132
_refine_ls_number_restraints     47
_refine_ls_hydrogen_treatment     constr
_refine_ls_weighting_scheme     calc
_refine_ls_weighting_details
         'calc w=1/[\s^2^(Fo^2^)+(0.0923P)^2^+1.1054P] where P=(Fo^2^+2Fc^2^)/3'
_atom_sites_solution_hydrogens     geom
_atom_sites_solution_primary     direct
_atom_sites_solution_secondary     difmap
_refine_ls_shift/su_max     0.000
_refine_ls_shift/su_mean     0.000
_refine_diff_density_max     0.266
_refine_diff_density_min     -0.200
_refine_ls_extinction_method     none
_refine_ls_extinction_coef     ?
loop_
    _atom_type_symbol
    _atom_type_description
    _atom_type_scat_dispersion_real
    _atom_type_scat_dispersion_imag
    _atom_type_scat_source
    'C' 'C' 0.0033 0.0016
                         'International Tables Vol C Tables 4.2.6.8 and 6.1.1.4'
    'H' 'H' 0.0000 0.0000
                         'International Tables Vol C Tables 4.2.6.8 and 6.1.1.4'
    'N' 'N' 0.0061 0.0033
                         'International Tables Vol C Tables 4.2.6.8 and 6.1.1.4'
_computing_data_collection     'SMART (Bruker, 2002)'
_computing_cell_refinement     'SAINT (Bruker, 2002)'
_computing_data_reduction     'SAINT (Bruker, 2002)'
_computing_structure_solution     'SHELXS97 (Sheldrick, 2008)'
_computing_structure_refinement     'SHELXL97 (Sheldrick, 2008)'
_computing_molecular_graphics     'SHELXTL (Sheldrick, 2008)'
_computing_publication_material     'SHELXTL (Sheldrick, 2008)'
loop_
    _atom_site_type_symbol
    _atom_site_label
    _atom_site_fract_x
    _atom_site_fract_y
    _atom_site_fract_z
    _atom_site_U_iso_or_equiv
    _atom_site_adp_type
    _atom_site_calc_flag
    _atom_site_refinement_flags
    _atom_site_occupancy
    _atom_site_disorder_assembly
    _atom_site_disorder_group
    C C1 0.4178(6) 0.5536(4) 0.7562(16) 0.180(4) Uani d U 1 . .
    H H1A 0.4197 0.5501 0.9076 0.270 Uiso calc R 1 . .
    H H1B 0.3776 0.5869 0.7165 0.270 Uiso calc R 1 . .
    H H1C 0.4749 0.5639 0.7038 0.270 Uiso calc R 1 . .
    C C2 0.3882(5) 0.4900(4) 0.6625(15) 0.139(3) Uani d DU 1 . .
    C C3 0.3948(6) 0.4331(5) 0.7686(15) 0.158(3) Uani d DU 1 . .
    H H3 0.4171 0.4334 0.9053 0.190 Uiso calc R 1 . .
    C C4 0.3696(5) 0.3750(4) 0.6812(13) 0.143(3) Uani d U 1 . .
    H H4 0.3750 0.3378 0.7624 0.172 Uiso calc R 1 . .
    C C5 0.3376(4) 0.3699(4) 0.4833(11) 0.098(2) Uani d U 1 . .
    C C6 0.3283(6) 0.4267(5) 0.3786(13) 0.139(3) Uani d . 1 . .
    H H6 0.3050 0.4261 0.2428 0.167 Uiso calc R 1 . .
    C C7 0.3522(6) 0.4853(4) 0.4650(15) 0.163(4) Uani d D 1 . .
    H H7 0.3435 0.5226 0.3866 0.196 Uiso calc R 1 . .
    C C8 0.3116(4) 0.3075(3) 0.3878(9) 0.0859(18) Uani d D 1 . .
    C C9 0.2622(3) 0.3058(2) 0.2112(8) 0.0646(14) Uani d . 1 . .
    H H9 0.2455 0.3443 0.1479 0.077 Uiso calc R 1 . .
    N N1 0.3373(5) 0.2500 0.4758(13) 0.123(3) Uani d SD 1 . .
    C C10 0.2366(5) 0.2500 0.1249(12) 0.075(2) Uani d S 1 . .
    C C11 0.1802(4) 0.2500 -0.0662(12) 0.0673(19) Uani d SDU 1 . .
    C C12 0.1525(4) 0.3049(3) -0.1594(11) 0.107(2) Uani d DU 1 . .
    H H12 0.1713 0.3442 -0.1057 0.128 Uiso calc R 1 . .
    C C13 0.0972(5) 0.3044(3) -0.3317(11) 0.121(2) Uani d DU 1 . .
    H H13 0.0794 0.3438 -0.3873 0.145 Uiso calc R 1 . .
    C C14 0.0676(6) 0.2500 -0.4240(15) 0.103(3) Uani d SDU 1 . .
    C C15 0.0081(6) 0.2500 -0.6115(15) 0.133(3) Uani d SU 1 . .
    H H15A 0.0335 0.2753 -0.7227 0.199 Uiso calc PR 0.50 . .
    H H15B -0.0472 0.2681 -0.5722 0.199 Uiso calc PR 0.50 . .
    H H15C -0.0001 0.2066 -0.6600 0.199 Uiso calc PR 0.50 . .
loop_
    _atom_site_aniso_label
    _atom_site_aniso_U_11
    _atom_site_aniso_U_22
    _atom_site_aniso_U_33
    _atom_site_aniso_U_12
    _atom_site_aniso_U_13
    _atom_site_aniso_U_23
    C1 0.158(7) 0.165(7) 0.217(9) 0.049(6) -0.066(7) -0.093(7)
    C2 0.111(5) 0.149(7) 0.157(7) 0.030(5) -0.054(5) -0.053(5)
    C3 0.153(5) 0.181(7) 0.141(6) -0.015(5) -0.063(5) -0.029(5)
    C4 0.142(5) 0.165(6) 0.122(5) -0.027(4) -0.049(5) -0.006(5)
    C5 0.074(4) 0.142(5) 0.078(4) 0.003(4) -0.022(3) -0.008(4)
    C6 0.157(7) 0.141(7) 0.119(7) 0.036(6) -0.052(5) -0.024(6)
    C7 0.186(9) 0.132(7) 0.171(9) 0.057(6) -0.061(8) -0.042(6)
    C8 0.063(3) 0.120(5) 0.075(4) 0.002(4) 0.002(3) 0.001(4)
    C9 0.054(3) 0.080(3) 0.060(3) 0.011(3) -0.013(3) -0.001(3)
    N1 0.089(6) 0.180(9) 0.098(6) 0.000 0.011(5) 0.000
    C10 0.055(4) 0.103(6) 0.065(5) 0.000 0.011(4) 0.000
    C11 0.060(4) 0.076(5) 0.066(5) 0.000 -0.002(4) 0.000
    C12 0.119(5) 0.092(4) 0.110(5) -0.002(4) -0.037(4) 0.003(4)
    C13 0.114(5) 0.141(6) 0.108(5) 0.004(4) -0.038(4) 0.031(4)
    C14 0.078(5) 0.152(7) 0.079(5) 0.000 -0.020(4) 0.000
    C15 0.098(6) 0.216(9) 0.085(6) 0.000 -0.022(5) 0.000
_geom_special_details
;
 All esds (except the esd in the dihedral angle between two l.s. planes)
 are estimated using the full covariance matrix.  The cell esds are taken
 into account individually in the estimation of esds in distances, angles
 and torsion angles; correlations between esds in cell parameters are only
 used when they are defined by crystal symmetry.  An approximate (isotropic)
 treatment of cell esds is used for estimating esds involving l.s. planes.
;
loop_
    _geom_bond_atom_site_label_1
    _geom_bond_atom_site_label_2
    _geom_bond_site_symmetry_2
    _geom_bond_distance
    _geom_bond_publ_flag
    C1 C2 . 1.518(10) ?
    C1 H1A . 0.9600 ?
    C1 H1B . 0.9600 ?
    C1 H1C . 0.9600 ?
    C2 C3 . 1.361(8) ?
    C2 C7 . 1.369(8) ?
    C3 C4 . 1.384(10) ?
    C3 H3 . 0.9300 ?
    C4 C5 . 1.348(9) ?
    C4 H4 . 0.9300 ?
    C5 C6 . 1.361(9) ?
    C5 C8 . 1.484(8) ?
    C6 C7 . 1.384(9) ?
    C6 H6 . 0.9300 ?
    C7 H7 . 0.9300 ?
    C8 C9 . 1.350(7) ?
    C8 N1 . 1.375(5) ?
    C9 C10 . 1.340(6) ?
    C9 H9 . 0.9300 ?
    N1 C8 7_565 1.375(5) ?
    C10 C9 7_565 1.340(6) ?
    C10 C11 . 1.486(10) ?
    C11 C12 7_565 1.352(6) ?
    C11 C12 . 1.352(6) ?
    C12 C13 . 1.381(8) ?
    C12 H12 . 0.9300 ?
    C13 C14 . 1.352(6) ?
    C13 H13 . 0.9300 ?
    C14 C13 7_565 1.352(6) ?
    C14 C15 . 1.495(12) ?
    C15 H15A . 0.9600 ?
    C15 H15B . 0.9600 ?
    C15 H15C . 0.9600 ?
loop_
    _geom_angle_atom_site_label_1
    _geom_angle_atom_site_label_2
    _geom_angle_atom_site_label_3
    _geom_angle_site_symmetry_1
    _geom_angle_site_symmetry_3
    _geom_angle
    _geom_angle_publ_flag
    C2 C1 H1A . . 109.5 ?
    C2 C1 H1B . . 109.5 ?
    H1A C1 H1B . . 109.5 ?
    C2 C1 H1C . . 109.5 ?
    H1A C1 H1C . . 109.5 ?
    H1B C1 H1C . . 109.5 ?
    C3 C2 C7 . . 114.7(9) ?
    C3 C2 C1 . . 122.7(8) ?
    C7 C2 C1 . . 122.6(9) ?
    C2 C3 C4 . . 122.7(8) ?
    C2 C3 H3 . . 118.7 ?
    C4 C3 H3 . . 118.7 ?
    C5 C4 C3 . . 122.7(9) ?
    C5 C4 H4 . . 118.6 ?
    C3 C4 H4 . . 118.6 ?
    C4 C5 C6 . . 114.9(8) ?
    C4 C5 C8 . . 123.0(7) ?
    C6 C5 C8 . . 122.1(6) ?
    C5 C6 C7 . . 122.9(8) ?
    C5 C6 H6 . . 118.5 ?
    C7 C6 H6 . . 118.5 ?
    C2 C7 C6 . . 122.0(9) ?
    C2 C7 H7 . . 119.0 ?
    C6 C7 H7 . . 119.0 ?
    C9 C8 N1 . . 118.2(7) ?
    C9 C8 C5 . . 120.6(5) ?
    N1 C8 C5 . . 121.1(6) ?
    C10 C9 C8 . . 121.5(6) ?
    C10 C9 H9 . . 119.2 ?
    C8 C9 H9 . . 119.2 ?
    C8 N1 C8 7_565 . 120.6(9) ?
    C9 C10 C9 . 7_565 119.8(7) ?
    C9 C10 C11 . . 120.1(4) ?
    C9 C10 C11 7_565 . 120.1(4) ?
    C12 C11 C12 7_565 . 115.0(8) ?
    C12 C11 C10 7_565 . 122.5(4) ?
    C12 C11 C10 . . 122.5(4) ?
    C11 C12 C13 . . 122.1(6) ?
    C11 C12 H12 . . 118.9 ?
    C13 C12 H12 . . 118.9 ?
    C14 C13 C12 . . 123.5(7) ?
    C14 C13 H13 . . 118.2 ?
    C12 C13 H13 . . 118.2 ?
    C13 C14 C13 . 7_565 113.6(9) ?
    C13 C14 C15 . . 123.2(4) ?
    C13 C14 C15 7_565 . 123.2(4) ?
    C14 C15 H15A . . 109.5 ?
    C14 C15 H15B . . 109.5 ?
    H15A C15 H15B . . 109.5 ?
    C14 C15 H15C . . 109.5 ?
    H15A C15 H15C . . 109.5 ?
    H15B C15 H15C . . 109.5 ?
loop_
    _geom_torsion_atom_site_label_1
    _geom_torsion_atom_site_label_2
    _geom_torsion_atom_site_label_3
    _geom_torsion_atom_site_label_4
    _geom_torsion_site_symmetry_1
    _geom_torsion_site_symmetry_2
    _geom_torsion_site_symmetry_3
    _geom_torsion_site_symmetry_4
    _geom_torsion
    _geom_torsion_publ_flag
    C7 C2 C3 C4 . . . . 1.9(14) ?
    C1 C2 C3 C4 . . . . -178.5(8) ?
    C2 C3 C4 C5 . . . . 0.8(15) ?
    C3 C4 C5 C6 . . . . -2.7(12) ?
    C3 C4 C5 C8 . . . . 179.1(7) ?
    C4 C5 C6 C7 . . . . 1.8(12) ?
    C8 C5 C6 C7 . . . . 180.0(7) ?
    C3 C2 C7 C6 . . . . -2.8(14) ?
    C1 C2 C7 C6 . . . . 177.6(8) ?
    C5 C6 C7 C2 . . . . 1.0(15) ?
    C4 C5 C8 C9 . . . . 164.8(6) ?
    C6 C5 C8 C9 . . . . -13.2(10) ?
    C4 C5 C8 N1 . . . . -15.4(10) ?
    C6 C5 C8 N1 . . . . 166.6(7) ?
    N1 C8 C9 C10 . . . . 1.5(9) ?
    C5 C8 C9 C10 . . . . -178.7(6) ?
    C9 C8 N1 C8 . . . 7_565 -1.3(11) ?
    C5 C8 N1 C8 . . . 7_565 178.9(5) ?
    C8 C9 C10 C9 . . . 7_565 -1.8(10) ?
    C8 C9 C10 C11 . . . . 178.3(5) ?
    C9 C10 C11 C12 . . . 7_565 -179.9(6) ?
    C9 C10 C11 C12 7_565 . . 7_565 0.2(10) ?
    C9 C10 C11 C12 . . . . -0.2(10) ?
    C9 C10 C11 C12 7_565 . . . 179.9(6) ?
    C12 C11 C12 C13 7_565 . . . 2.5(12) ?
    C10 C11 C12 C13 . . . . -177.3(6) ?
    C11 C12 C13 C14 . . . . -1.3(12) ?
    C12 C13 C14 C13 . . . 7_565 0.0(15) ?
    C12 C13 C14 C15 . . . . -179.6(8) ?
data_global
_journal_date_recd_electronic     2009-05-20
_journal_date_accepted     2009-05-21
_journal_name_full     'Acta Crystallographica, Section E'
_journal_year     2009
_journal_volume     65
_journal_issue      6
_journal_page_first     o1412
_journal_page_last     o1412
_journal_paper_category     QO
_journal_coeditor_code     AT2790
_publ_contact_author_name     'Tang, Si-Ping'
_publ_contact_author_address
;
Key Laboratory of Functional Organometallic Materials
Hengyang Normal University
Hengyang
Hunan 421008
People's Republic of China.
;
_publ_contact_author_email     sptang88@163.com
_publ_contact_author_phone     ?
_publ_section_title
;
2,4,6-Tri-<i>p</i>-tolylpyridine
;
loop_
    _publ_author_name
    _publ_author_address
    'Tang, Si-Ping'
;
Key Laboratory of Functional Organometallic Materials
Hengyang Normal University
Hengyang
Hunan 421008
People's Republic of China.
;
    'Kuang, Dai-Zhi'
;
Key Laboratory of Functional Organometallic Materials
Hengyang Normal University
Hengyang
Hunan 421008
People's Republic of China.
;
    'Feng, Yong-Lan'
;
Key Laboratory of Functional Organometallic Materials
Hengyang Normal University
Hengyang
Hunan 421008
People's Republic of China.
;
    'Chen, Man-Sheng'
;
Key Laboratory of Functional Organometallic Materials
Hengyang Normal University
Hengyang
Hunan 421008
People's Republic of China.
;
    'Li, Wei'
;
Key Laboratory of Functional Organometallic Materials
Hengyang Normal University
Hengyang
Hunan 421008
People's Republic of China.
;
