# Supplementary material for: 2,4,6-Tri-p-tolyl­pyridine
Source: Acta Crystallogr Sect E Struct Rep Online. 2009 May 29;65(Pt 6):o1412. doi: 10.1107/S160053680901931X (PMC2969604; doi:10.1107/S160053680901931X)
Supplement: Supplementary file 2 [file e-65-o1412-Isup2.hkl]

# 
# h,k,l, Fc-squared, Fo-squared, sigma(Fo-squared) and status flag 
# 
data_I
_shelx_title ' 2 in Pnma' 
_shelx_refln_list_code          4 
_shelx_F_calc_maximum      194.15 
_exptl_crystal_F_000       744.00 
_reflns_d_resolution_high  0.8107 
 
loop_ 
 _symmetry_equiv_pos_as_xyz 
 'x, y, z' 
 '-x+1/2, -y, z+1/2' 
 '-x, y+1/2, -z' 
 'x+1/2, -y+1/2, -z+1/2' 
 '-x, -y, -z' 
 'x-1/2, y, -z-1/2' 
 'x, -y-1/2, z' 
 '-x-1/2, y-1/2, z-1/2' 
 
_cell_length_a    15.3375 
_cell_length_b    20.7781 
_cell_length_c     6.3222 
_cell_angle_alpha  90.000 
_cell_angle_beta   90.000 
_cell_angle_gamma  90.000 
 
_shelx_F_squared_multiplier     1.000 
 
loop_ 
 _refln_index_h 
 _refln_index_k 
 _refln_index_l 
 _refln_F_squared_calc 
 _refln_F_squared_meas 
 _refln_F_squared_sigma 
 _refln_observed_status 
   2   0   0     9369.81     9260.73    264.47 o 
   4   0   0    26557.91    27690.28    586.26 o 
   8   0   0       85.28       49.09     12.89 o 
  10   0   0       47.97       70.52     12.11 o 
  12   0   0      665.36      501.81     30.59 o 
  14   0   0      110.95       92.69     16.43 o 
  16   0   0       12.90       23.72     11.40 o 
  18   0   0        0.35        0.07      9.77 o 
   2   1   0      445.36      471.37     16.07 o 
   4   1   0     9089.79     9173.89    141.01 o 
   6   1   0        2.61        1.49      1.76 o 
   8   1   0      220.11      194.53      5.84 o 
  10   1   0        4.23        6.00      4.54 o 
  12   1   0        0.79       -1.51      4.86 o 
  14   1   0        0.24       -2.43      5.59 o 
  16   1   0       12.33       13.24      6.92 o 
  18   1   0        0.40       22.96      8.97 o 
   0   2   0     4651.22     5341.17    162.08 o 
   2   2   0     4684.31     4490.18     82.06 o 
   4   2   0     9155.16    10079.11    154.90 o 
   6   2   0      307.12      232.60      6.39 o 
   8   2   0      120.22      129.06      8.42 o 
  10   2   0      124.20      139.77     12.62 o 
  12   2   0      257.21      227.95     15.37 o 
  14   2   0       15.27       10.93      8.18 o 
  16   2   0       23.48       32.44      8.61 o 
  18   2   0        2.02        5.45      7.17 o 
   2   3   0    16869.34    16993.02    269.27 o 
   4   3   0      904.54      925.15     21.13 o 
   6   3   0      683.69      540.69     16.67 o 
   8   3   0      124.93      166.99      6.22 o 
  10   3   0        0.65        4.82      3.95 o 
  12   3   0        0.32       -3.45      5.56 o 
  14   3   0        9.92        8.95      6.91 o 
  16   3   0        2.66       -0.60      7.86 o 
  18   3   0        0.88       11.06      8.06 o 
   0   4   0    10948.00    11271.39    339.66 o 
   2   4   0      124.49      108.67      3.25 o 
   4   4   0       63.36       44.43      3.10 o 
   6   4   0      169.57      205.67      5.40 o 
   8   4   0       24.14       48.82      4.15 o 
  10   4   0       24.61       28.80      5.36 o 
  12   4   0       30.75       16.71      5.48 o 
  14   4   0        9.80       17.23      7.28 o 
  16   4   0       17.02       26.65      9.35 o 
  18   4   0        0.22       10.09     10.62 o 
   2   5   0      137.00      135.44      4.64 o 
   4   5   0      299.93      262.78      7.51 o 
   6   5   0      612.58      774.05     19.91 o 
   8   5   0       47.98       54.76      4.54 o 
  12   5   0       16.04       20.34      8.46 o 
  14   5   0        8.70       12.64      9.95 o 
  16   5   0        3.26        5.98      6.73 o 
  18   5   0       15.47       25.76      8.88 o 
   0   6   0      219.84      178.72     11.75 o 
   2   6   0      624.30      586.13     11.39 o 
   4   6   0      788.40      771.09     13.27 o 
   6   6   0       75.30       92.41      4.43 o 
   8   6   0      412.53      370.81      8.71 o 
  10   6   0        2.48       19.47      4.03 o 
  12   6   0       54.01       44.84      7.14 o 
  14   6   0        3.78       20.48      7.86 o 
  16   6   0        1.33        7.72      6.30 o 
  18   6   0        0.68       10.18      8.53 o 
   2   7   0      516.31      622.06     12.28 o 
   4   7   0      293.00      328.15      9.97 o 
   6   7   0     1170.77     1193.02     19.95 o 
   8   7   0      158.62      160.68      6.35 o 
  10   7   0       48.02       39.60      4.83 o 
  12   7   0        0.36        5.06      6.83 o 
  14   7   0        4.11        6.33      6.82 o 
  16   7   0       15.94       14.23      7.84 o 
  18   7   0       45.09       51.78     11.09 o 
   0   8   0      408.19      589.90     26.20 o 
   2   8   0      118.99      114.05      5.89 o 
   4   8   0      105.86      157.96      8.79 o 
   6   8   0      683.56      536.21     11.17 o 
   8   8   0       68.92       58.58      4.51 o 
  10   8   0       64.48       57.84      5.69 o 
  12   8   0        0.62        5.21      5.10 o 
  14   8   0        5.35       16.74      5.58 o 
  16   8   0        0.74       11.45      7.03 o 
   2   9   0      622.71      744.93     17.41 o 
   4   9   0       75.91      110.11      7.71 o 
   6   9   0     2093.08     2269.00     35.10 o 
   8   9   0      479.77      405.32      9.98 o 
  10   9   0        0.59        0.46      3.55 o 
  12   9   0        9.87       16.32      5.60 o 
  14   9   0        0.13        2.34      5.42 o 
  16   9   0       11.29       -0.53      6.23 o 
   0  10   0       94.69      128.09     13.60 o 
   2  10   0      378.73      365.18      9.15 o 
   4  10   0       76.09       74.42      4.83 o 
   6  10   0        3.97       10.19      3.24 o 
   8  10   0      116.23      130.42      6.40 o 
  10  10   0        1.42        7.42      4.88 o 
  12  10   0       12.21        8.82      5.11 o 
  14  10   0        5.60        9.71      6.10 o 
  16  10   0        0.35       21.81      8.49 o 
   2  11   0       39.55       31.51      3.46 o 
   4  11   0       60.14       68.24      4.83 o 
   6  11   0      220.31      189.54      7.50 o 
   8  11   0        6.79       10.10      3.44 o 
  10  11   0        5.81        3.83      3.68 o 
  12  11   0       10.49       11.20      5.39 o 
  14  11   0        0.01       -1.76      5.61 o 
  16  11   0        6.19        9.11      5.76 o 
   0  12   0       20.30       18.65      4.39 o 
   2  12   0        2.25       -2.39      2.98 o 
   4  12   0       32.83       48.56      4.57 o 
   6  12   0        0.16        1.48      2.96 o 
   8  12   0       16.29       19.54      4.35 o 
  10  12   0       10.76        6.84      4.00 o 
  12  12   0        0.48        6.92      5.13 o 
  14  12   0        0.33       14.97      8.89 o 
  16  12   0        1.24       11.04      7.50 o 
   2  13   0        1.85       -2.18      2.07 o 
   4  13   0       35.93       41.06      4.49 o 
   6  13   0       23.44       30.85      8.69 o 
   8  13   0        0.93       16.09      5.93 o 
  10  13   0        1.15        1.70      5.87 o 
  12  13   0        0.00       16.14      9.77 o 
  14  13   0        1.51        2.76      6.36 o 
  16  13   0        3.01       30.38     13.17 o 
   0  14   0        4.45       22.02      9.21 o 
   2  14   0       49.23       59.24      6.41 o 
   4  14   0       96.70       76.46      7.30 o 
   6  14   0        3.12        0.89      4.25 o 
   8  14   0        6.84        5.86      5.08 o 
  10  14   0        0.99       16.76      6.80 o 
  12  14   0        2.80       -4.04      7.51 o 
  14  14   0        0.07        2.76      8.36 o 
   2  15   0      132.65      139.44      9.02 o 
   4  15   0        4.78       11.09      4.86 o 
   6  15   0        7.90        7.92      4.72 o 
   8  15   0        0.01       -2.75      4.53 o 
  10  15   0        5.39       13.99      6.57 o 
  12  15   0        1.52       18.91      9.91 o 
  14  15   0        0.01        2.27      9.13 o 
   0  16   0     1114.18      837.51     41.07 o 
   2  16   0       93.67       69.01      7.61 o 
   4  16   0       37.49       38.97      6.49 o 
   6  16   0        0.43       -1.56      5.54 o 
   8  16   0        0.64        7.70      6.67 o 
  10  16   0        4.20       16.19      9.84 o 
  12  16   0       13.49       24.29      9.98 o 
  14  16   0        3.50        9.56     10.55 o 
   2  17   0       39.56       20.26      5.77 o 
   4  17   0       25.98       18.09      5.86 o 
   6  17   0        0.33        1.41      4.90 o 
   8  17   0        0.77        2.24      7.82 o 
  10  17   0        2.67       -2.22      5.87 o 
  12  17   0        0.07       -9.45      6.30 o 
  14  17   0        0.58        4.74      9.13 o 
   0  18   0      311.97      269.14     25.42 o 
   2  18   0      134.49       80.43     11.35 o 
   4  18   0        5.00        5.36      5.39 o 
   6  18   0        8.90        2.14      6.81 o 
   8  18   0        0.59       18.50      5.83 o 
  10  18   0        6.23        7.52     10.59 o 
  12  18   0       10.70       16.36      9.49 o 
   2  19   0       83.68       66.92     17.88 o 
   4  19   0        1.45        4.57      5.27 o 
   6  19   0       25.09       18.10      5.50 o 
   8  19   0        7.15        8.02      5.58 o 
  10  19   0        0.68        1.70      6.37 o 
  12  19   0        0.09        8.99      9.21 o 
   0  20   0       61.79       26.84     12.67 o 
   2  20   0       13.06        5.73      7.05 o 
   4  20   0        3.28       -0.08      7.41 o 
   6  20   0        8.91        5.03      5.21 o 
   8  20   0        1.03       11.91      5.77 o 
  10  20   0        0.28       18.12      7.54 o 
   2  21   0        5.17       10.76      7.55 o 
   4  21   0        2.11        8.30      7.30 o 
   6  21   0        2.27        7.19     12.00 o 
   8  21   0        0.26        6.87     11.68 o 
  10  21   0        2.84        9.46      7.17 o 
   0  22   0       14.30        1.70     11.47 o 
   2  22   0        4.43        8.26      7.45 o 
   4  22   0        0.07        4.93      7.77 o 
   6  22   0        0.66       12.52     14.59 o 
   8  22   0        0.06       21.03     13.74 o 
   2  23   0        1.56        6.53      8.17 o 
   4  23   0        1.53        3.86      8.26 o 
   6  23   0        0.50        4.86      7.60 o 
   8  23   0        0.22       -3.75     13.38 o 
   0  24   0        0.07        3.04     10.13 o 
   2  24   0        0.07       -4.23      7.38 o 
   4  24   0        0.02        9.31     16.32 o 
   6  24   0        0.06       19.43      9.81 o 
   2  25   0        0.00        0.24      7.61 o 
   4  25   0        1.03        8.08      7.48 o 
   1   0   1     4537.86     5425.22    175.74 o 
   2   0   1       36.55       61.00      4.03 o 
   3   0   1    37694.75    39388.74    834.30 o 
   4   0   1     9209.70     9903.15    177.51 o 
   5   0   1     3084.72     2539.27     48.81 o 
   6   0   1     1958.28     1910.69     38.49 o 
   7   0   1     1477.38     1101.96     24.87 o 
   8   0   1      347.75      302.40     13.66 o 
   9   0   1     1111.18     1059.00     25.49 o 
  10   0   1      352.54      311.24     17.73 o 
  11   0   1       45.02       78.21      7.60 o 
  12   0   1       19.69        9.97      6.41 o 
  13   0   1        0.94       -3.42      5.73 o 
  14   0   1       19.72        5.96      6.27 o 
  15   0   1       32.27       36.19      8.69 o 
  16   0   1        5.91       15.55      7.93 o 
  17   0   1        2.91        0.12      6.13 o 
  18   0   1        3.01       -5.53      6.94 o 
   1   1   1     2281.79     2423.07     74.81 o 
   2   1   1     3166.44     3895.73     59.82 o 
   3   1   1     2475.55     2832.90     53.05 o 
   4   1   1    11937.44    12257.73    203.61 o 
   5   1   1     1020.70     1031.84     14.21 o 
   6   1   1       23.83       25.54      2.74 o 
   7   1   1      597.15      591.34     11.59 o 
   8   1   1       17.88       41.72      3.17 o 
   9   1   1      215.09      198.84      5.62 o 
  10   1   1       35.83       30.43      3.27 o 
  11   1   1        1.52        0.57      3.08 o 
  12   1   1       41.58       33.89      4.94 o 
  13   1   1        7.70        2.45      3.90 o 
  14   1   1       18.51       15.06      4.96 o 
  15   1   1        0.86        2.31      4.19 o 
  16   1   1       15.12       14.10      5.00 o 
  17   1   1        0.08        7.65      4.53 o 
  18   1   1        2.68       29.71      6.10 o 
   1   2   1     2088.66     2299.81     37.10 o 
   2   2   1    15281.06    16230.55    377.16 o 
   3   2   1     1479.76     1577.96     19.49 o 
   4   2   1      681.48      631.21      8.98 o 
   5   2   1     1363.87     1188.40     14.97 o 
   6   2   1      197.00      137.07      4.30 o 
   7   2   1        2.47        1.69      1.45 o 
   8   2   1      559.57      479.70      8.01 o 
   9   2   1      182.33      160.18      7.04 o 
  10   2   1       34.24       46.78      5.00 o 
  11   2   1        7.93        5.99      3.47 o 
  12   2   1       19.44       14.16      4.08 o 
  13   2   1        9.42        6.70      3.91 o 
  14   2   1        0.70        3.57      4.25 o 
  15   2   1        4.36       17.52      5.37 o 
  16   2   1        8.44        6.88      7.05 o 
  17   2   1        1.24        4.22      4.26 o 
  18   2   1        2.57        6.87      4.92 o 
   0   3   1       64.87       48.96      3.40 o 
   1   3   1     2404.87     2869.99     37.33 o 
   2   3   1      365.39      309.96      4.99 o 
   3   3   1      852.87      925.85     11.43 o 
   4   3   1      682.15     1012.94     12.59 o 
   5   3   1      680.63      677.69      8.81 o 
   6   3   1      140.80      136.29      5.51 o 
   7   3   1       24.98       48.75      2.96 o 
   8   3   1      979.88      910.54     18.71 o 
   9   3   1       70.93       72.68      4.51 o 
  10   3   1        0.86        0.94      2.79 o 
  11   3   1       28.64       28.55      4.60 o 
  12   3   1        8.44        7.67      3.82 o 
  13   3   1       16.82       11.51      4.21 o 
  14   3   1       12.71        3.68      4.01 o 
  15   3   1        1.68        4.35      4.32 o 
  16   3   1        8.41        3.93      4.71 o 
  17   3   1        2.63       -2.74      8.91 o 
  18   3   1        0.80       20.80      7.13 o 
   1   4   1       84.90      128.94      3.18 o 
   2   4   1      479.73      391.88      6.23 o 
   3   4   1     1348.45     1432.66     16.11 o 
   4   4   1      100.19       84.06      2.80 o 
   5   4   1        0.24        0.53      1.44 o 
   6   4   1       38.21       33.53      3.28 o 
   7   4   1        1.13        5.52      2.09 o 
   8   4   1       74.94       81.39      3.91 o 
   9   4   1        8.93       26.98      3.31 o 
  10   4   1       24.74       43.38      4.15 o 
  11   4   1        1.38        1.89      3.36 o 
  12   4   1        6.91       15.69      4.30 o 
  13   4   1       12.81       17.07      4.48 o 
  14   4   1        6.66        2.77      3.99 o 
  15   4   1        5.52       19.43      4.76 o 
  16   4   1        1.38       -0.63      4.29 o 
  17   4   1        1.30       10.89      5.04 o 
  18   4   1        0.07       12.07      6.30 o 
   0   5   1     2311.90     1826.56    147.90 o 
   1   5   1       16.55       18.02      1.66 o 
   2   5   1      117.71      119.39      4.86 o 
   3   5   1      202.17      279.15      4.60 o 
   4   5   1       16.08        5.89      1.48 o 
   5   5   1        0.76        1.73      1.40 o 
   6   5   1       40.51       29.75      2.17 o 
   7   5   1        6.03        2.09      1.57 o 
   8   5   1        9.41       13.28      1.91 o 
   9   5   1        0.22        1.94      2.22 o 
  10   5   1        9.77       13.12      3.16 o 
  11   5   1        2.84        1.75      2.85 o 
  12   5   1       15.07       11.37      4.34 o 
  13   5   1        9.19        5.31      3.86 o 
  14   5   1        3.43        6.35      4.43 o 
  15   5   1        9.64        7.75      4.23 o 
  16   5   1        0.93        8.64      4.34 o 
  17   5   1        0.09       12.75      5.25 o 
  18   5   1        0.16       13.78      5.42 o 
   1   6   1      737.59      706.00     13.70 o 
   2   6   1      516.00      506.36     11.60 o 
   3   6   1       64.99       52.50      2.64 o 
   4   6   1      106.84      115.45      3.32 o 
   5   6   1      326.41      350.48      8.33 o 
   6   6   1       24.30       46.23      2.58 o 
   7   6   1       64.49       68.75      3.13 o 
   8   6   1       96.02       71.67      3.24 o 
   9   6   1       18.57       20.15      2.76 o 
  10   6   1       26.13       40.44      4.22 o 
  11   6   1        0.07        4.61      3.58 o 
  12   6   1       17.99       27.67      4.92 o 
  13   6   1        2.55        6.71      4.04 o 
  14   6   1       27.92       18.61      5.11 o 
  15   6   1       21.58       17.45      4.86 o 
  16   6   1        0.88        5.19      4.34 o 
  17   6   1        2.84        1.25      5.61 o 
  18   6   1        2.00       15.19      7.63 o 
   0   7   1       10.22       18.94      3.80 o 
   1   7   1       22.65       34.54      2.19 o 
   2   7   1      308.76      327.11      7.35 o 
   3   7   1       92.24      115.49      3.51 o 
   4   7   1      307.43      303.38      5.66 o 
   5   7   1       24.93       24.52      2.20 o 
   6   7   1       75.23       73.65      3.37 o 
   7   7   1        7.69        6.28      1.83 o 
   8   7   1       75.26       97.70      4.53 o 
   9   7   1      108.13      107.08      5.81 o 
  10   7   1        4.55        7.63      2.90 o 
  11   7   1       63.13       95.04      6.72 o 
  12   7   1        0.67        4.72      3.61 o 
  13   7   1       10.93        6.77      4.13 o 
  14   7   1        1.62       -2.86      4.12 o 
  15   7   1       24.97       34.86      7.83 o 
  16   7   1        8.43       19.02      5.54 o 
  17   7   1        3.27        8.71      4.53 o 
  18   7   1        1.48       11.58      5.63 o 
   1   8   1      322.45      409.76      8.01 o 
   2   8   1     1018.19     1168.14     16.00 o 
   3   8   1     1150.23     1232.59     22.20 o 
   4   8   1     1250.25     1249.33     15.17 o 
   5   8   1      194.77      197.55      5.21 o 
   6   8   1        3.06       10.98      2.07 o 
   7   8   1       97.45      146.56      5.80 o 
   8   8   1        0.77        2.93      1.94 o 
   9   8   1       17.97       14.40      2.95 o 
  10   8   1      100.97       96.03      5.40 o 
  11   8   1       12.03       13.46      3.46 o 
  12   8   1        4.48       -4.21      3.39 o 
  13   8   1       12.19        7.34      4.30 o 
  14   8   1       18.97       25.52      5.21 o 
  15   8   1       55.64       60.45      7.33 o 
  16   8   1       14.06       15.25      4.87 o 
  17   8   1        3.68       11.05      4.92 o 
   0   9   1      210.42      305.38      8.87 o 
   1   9   1       80.95      111.17      4.24 o 
   2   9   1      638.10      720.37     11.92 o 
   3   9   1      612.11      729.49     12.55 o 
   4   9   1      199.37      168.29      4.66 o 
   5   9   1      175.75      176.86      4.93 o 
   6   9   1        5.40        1.51      1.86 o 
   7   9   1        5.50       11.15      2.20 o 
   8   9   1       17.90       13.83      2.45 o 
   9   9   1      182.88      172.79      6.27 o 
  10   9   1        4.75        6.06      3.03 o 
  11   9   1       74.60      101.64      6.23 o 
  12   9   1        4.51        6.45      3.93 o 
  13   9   1        6.84       11.97      4.30 o 
  14   9   1       12.04       14.94      5.29 o 
  15   9   1       23.88       30.51      5.58 o 
  16   9   1       24.38       21.56      5.46 o 
  17   9   1        6.59       16.64      5.72 o 
   1  10   1      143.26      122.10      4.60 o 
   2  10   1      797.65      820.39     17.83 o 
   3  10   1       10.21       13.80      1.77 o 
   4  10   1        8.98        6.92      1.63 o 
   5  10   1       52.47       53.41      2.96 o 
   6  10   1        8.41        8.98      2.11 o 
   7  10   1        6.05        5.15      2.10 o 
   8  10   1       85.06       76.47      3.91 o 
   9  10   1        1.13        4.54      2.50 o 
  10  10   1       11.69       18.86      3.38 o 
  11  10   1        0.19        4.18      3.48 o 
  12  10   1        7.22        7.30      4.07 o 
  13  10   1        7.89       13.23      6.14 o 
  14  10   1       23.35       25.92      5.72 o 
  15  10   1       26.14       42.85      8.20 o 
  16  10   1        3.85       -3.30      6.12 o 
  17  10   1        3.30        5.99      6.28 o 
   0  11   1      218.28      264.77      8.74 o 
   1  11   1      245.78      218.01      5.96 o 
   2  11   1       33.11       32.14      3.20 o 
   3  11   1        0.87        0.36      2.06 o 
   4  11   1      207.02      245.24      5.65 o 
   5  11   1       32.32       37.06      3.26 o 
   6  11   1       47.80       53.17      3.25 o 
   7  11   1        1.44        4.50      2.19 o 
   8  11   1        7.80       10.26      2.44 o 
   9  11   1        4.98        6.69      2.92 o 
  10  11   1        2.37        6.20      3.25 o 
  11  11   1        8.92        4.65      3.85 o 
  12  11   1        0.11        5.60      4.56 o 
  13  11   1        5.22        8.23      4.88 o 
  14  11   1        6.91       11.65      6.23 o 
  15  11   1        6.93       11.68      6.24 o 
  16  11   1        4.20       15.11      7.47 o 
   1  12   1        3.12       12.58      3.46 o 
   2  12   1        0.61       -0.57      2.43 o 
   3  12   1       44.83       49.09      3.59 o 
   4  12   1        0.68        0.95      2.11 o 
   5  12   1        0.00        0.37      2.05 o 
   6  12   1        0.95       -0.18      2.26 o 
   7  12   1       13.28        7.64      2.66 o 
   8  12   1       15.89       14.68      2.95 o 
   9  12   1       12.10       20.03      3.52 o 
  10  12   1       12.29       14.72      4.39 o 
  11  12   1        0.69        1.38      3.60 o 
  12  12   1        1.37        2.89      4.48 o 
  13  12   1        1.07        0.52      4.44 o 
  14  12   1        7.42        9.96      5.84 o 
  15  12   1        4.38       14.25      5.90 o 
  16  12   1        2.09        8.33      7.30 o 
   0  13   1        4.43        8.83      2.74 o 
   1  13   1       16.26       18.77      3.75 o 
   2  13   1        5.20       10.09      2.72 o 
   3  13   1       34.72       40.02      3.58 o 
   4  13   1        1.65        4.28      2.43 o 
   5  13   1        0.13        2.31      2.47 o 
   6  13   1        1.42        3.33      2.33 o 
   7  13   1        1.78        3.48      2.59 o 
   8  13   1       16.56       21.75      3.50 o 
   9  13   1        2.72        1.58      2.76 o 
  10  13   1        0.11        2.68      3.36 o 
  11  13   1        0.27        6.19      5.01 o 
  12  13   1        0.85       10.59      6.35 o 
  13  13   1        6.98       10.65      5.25 o 
  14  13   1        0.33       -2.55      4.07 o 
  15  13   1        0.85        5.60      7.80 o 
  16  13   1        0.81        9.55      7.61 o 
   1  14   1       19.43       15.46      3.12 o 
   2  14   1       22.07       14.94      3.00 o 
   3  14   1       10.20       14.38      2.76 o 
   4  14   1       12.25       22.28      3.31 o 
   5  14   1       35.08       41.36      3.82 o 
   6  14   1        0.24        1.27      2.79 o 
   7  14   1        0.44        1.25      2.79 o 
   8  14   1       10.97       17.62      3.88 o 
   9  14   1        1.30        1.71      3.01 o 
  10  14   1        0.50        5.82      3.48 o 
  11  14   1        0.48        0.52      6.05 o 
  12  14   1        1.54        4.73      5.28 o 
  13  14   1        0.69        3.94      5.05 o 
  14  14   1        0.31       12.70      5.74 o 
  15  14   1        0.38        6.35      8.06 o 
   0  15   1       15.17       14.88      5.19 o 
   1  15   1       30.93       43.59      4.98 o 
   2  15   1        4.70        6.25      2.79 o 
   3  15   1       12.08       13.19      2.91 o 
   4  15   1       28.96       31.57      4.64 o 
   5  15   1        5.77        6.41      3.70 o 
   6  15   1       45.61       35.01      4.55 o 
   7  15   1        0.02        1.30      3.33 o 
   8  15   1        7.56        5.86      4.19 o 
   9  15   1        3.08        6.74      3.84 o 
  10  15   1        0.58        3.79      4.38 o 
  11  15   1        0.25        3.53      9.08 o 
  12  15   1        0.28        1.65      7.15 o 
  13  15   1        0.49       13.32      6.60 o 
  14  15   1        0.41        7.07      7.82 o 
  15  15   1        0.23       30.87     12.75 o 
   1  16   1       36.88       47.85      6.85 o 
   2  16   1       19.97       30.84      6.02 o 
   3  16   1      127.40      105.43      8.43 o 
   4  16   1       55.58       45.63      4.90 o 
   5  16   1        6.46        1.86      3.46 o 
   6  16   1        6.17        2.99      3.53 o 
   7  16   1        8.02        8.04      3.69 o 
   8  16   1        1.43        5.01      4.06 o 
   9  16   1        7.71        2.54      4.46 o 
  10  16   1        0.43        1.94      4.74 o 
  11  16   1        3.10        2.86      7.33 o 
  12  16   1        0.78       14.16      6.70 o 
  13  16   1        0.34       19.73      7.32 o 
  14  16   1        1.25        7.91     17.28 o 
   0  17   1        0.26       -1.38     10.41 o 
   1  17   1        8.49        1.78      5.11 o 
   2  17   1       57.88       63.39      6.46 o 
   3  17   1       11.91       19.42      4.88 o 
   4  17   1      119.83       94.85     11.01 o 
   5  17   1       22.01       20.66      5.02 o 
   6  17   1        1.32        1.17      3.38 o 
   7  17   1        7.15       16.71      4.08 o 
   8  17   1        0.46        6.78      4.10 o 
   9  17   1        1.06        3.58      4.32 o 
  10  17   1        6.89        9.46      4.78 o 
  11  17   1        0.02       11.39      9.27 o 
  12  17   1        1.69       10.79      5.45 o 
  13  17   1        0.00       17.67      7.34 o 
   1  18   1        2.47        1.95      4.97 o 
   2  18   1       64.06       42.60      6.05 o 
   3  18   1       51.05       47.41      6.12 o 
   4  18   1        8.31       15.13      5.07 o 
   5  18   1       35.42       35.88      5.50 o 
   6  18   1        2.18        0.39      4.19 o 
   7  18   1        1.60        1.07      4.29 o 
   8  18   1        1.22        6.93      4.77 o 
   9  18   1       13.56       12.78      4.66 o 
  10  18   1        1.25       15.78      4.84 o 
  11  18   1        2.81        8.46      5.43 o 
  12  18   1        0.14        7.78      5.74 o 
  13  18   1        0.25        7.71      9.31 o 
   0  19   1        3.39        4.07     10.69 o 
   1  19   1       19.17       15.44      5.87 o 
   2  19   1       13.24       -0.10      4.23 o 
   3  19   1        2.14        6.80      6.14 o 
   4  19   1       23.41       25.13      7.24 o 
   5  19   1        6.62        4.91      4.41 o 
   6  19   1       21.10       16.96      4.97 o 
   7  19   1        0.00       -1.16      4.34 o 
   8  19   1       12.78       18.70      5.47 o 
   9  19   1        6.60       10.30      5.50 o 
  10  19   1        0.09        3.09      5.86 o 
  11  19   1        1.83       14.28      7.55 o 
  12  19   1        0.07        4.86      5.12 o 
   1  20   1        0.00       -4.03      7.15 o 
   2  20   1        8.93       10.23      6.26 o 
   3  20   1        2.11       12.03      4.65 o 
   4  20   1        2.73        7.21      4.36 o 
   5  20   1        0.96        4.43      4.29 o 
   6  20   1        0.08       12.27      4.70 o 
   7  20   1        0.00        8.36      4.66 o 
   8  20   1        0.20        1.78      4.88 o 
   9  20   1        0.03        3.23      5.47 o 
  10  20   1        0.06       11.19      6.20 o 
  11  20   1        0.14       -8.64      6.59 o 
   0  21   1        0.01       -3.47      6.90 o 
   1  21   1        4.44        8.97      4.63 o 
   2  21   1        1.56        3.66      5.19 o 
   3  21   1        3.78       14.46      4.91 o 
   4  21   1        7.74        3.48      4.43 o 
   5  21   1        0.04        4.60      4.56 o 
   6  21   1        4.25       21.95      5.02 o 
   7  21   1        0.95        8.76      4.92 o 
   8  21   1        1.87        1.81      5.13 o 
   9  21   1        0.02       12.36      6.07 o 
  10  21   1        1.40       15.03      6.62 o 
   1  22   1        0.15        4.23      5.36 o 
   2  22   1        0.70        9.14      5.75 o 
   3  22   1        2.77        5.62      8.09 o 
   4  22   1        0.11        5.83      4.60 o 
   5  22   1        2.27       10.52      6.65 o 
   6  22   1        0.04       10.94      4.62 o 
   7  22   1        0.02        6.11      5.19 o 
   8  22   1        0.28       12.10      5.43 o 
   9  22   1        0.55       19.84      6.97 o 
   0  23   1        0.27       10.05      7.93 o 
   1  23   1        1.36       10.77      5.80 o 
   2  23   1        0.01        3.41      5.65 o 
   3  23   1        0.16        5.46      7.42 o 
   4  23   1        0.01       13.51      8.92 o 
   5  23   1        0.20        6.02      5.54 o 
   6  23   1        0.07       17.25      6.92 o 
   7  23   1        0.06        2.12      5.15 o 
   1  24   1        0.00       12.96      5.84 o 
   2  24   1        0.26       11.18      5.72 o 
   3  24   1        0.25        8.86      6.13 o 
   4  24   1        0.34       12.82      6.28 o 
   5  24   1        0.29       16.42      9.31 o 
   6  24   1        0.06       15.75      6.51 o 
   0  25   1        0.49       13.89      8.98 o 
   1  25   1        0.03        1.41      5.49 o 
   2  25   1        0.91       27.09      6.78 o 
   3  25   1        0.42        7.62      6.06 o 
   1   0   2      888.34      758.42     30.52 o 
   2   0   2      340.25      296.76     15.79 o 
   3   0   2      487.72      546.46     15.71 o 
   4   0   2        8.11        2.08      3.11 o 
   5   0   2     5370.01     6000.76    132.23 o 
   6   0   2     4310.17     4213.95     95.67 o 
   7   0   2     4392.79     4232.61     96.95 o 
   8   0   2     1026.82      873.79     26.12 o 
   9   0   2       46.07       34.47      5.85 o 
  10   0   2       22.94       23.37      5.41 o 
  11   0   2        1.38        1.20      8.04 o 
  12   0   2       17.53       33.47      6.69 o 
  13   0   2        3.54       14.28      5.66 o 
  14   0   2        2.44        5.02      5.48 o 
  15   0   2        0.11       -2.23     12.71 o 
  16   0   2        2.53       -0.43      6.18 o 
  17   0   2        5.23       15.42      8.32 o 
  18   0   2        6.03       13.16     12.21 o 
   1   1   2       69.83       31.83      4.51 o 
   2   1   2      441.27      348.70     23.47 o 
   3   1   2      287.83      304.63      8.73 o 
   4   1   2      168.44      130.34      4.80 o 
   5   1   2       52.74       59.97      4.23 o 
   6   1   2        7.47        4.17      2.82 o 
   7   1   2      763.47      652.10     12.26 o 
   8   1   2      337.43      328.36     10.44 o 
   9   1   2       29.54       47.04      4.80 o 
  10   1   2      219.06      223.25      7.63 o 
  11   1   2       47.33       44.27      4.23 o 
  12   1   2       12.97        9.59      3.63 o 
  13   1   2       15.50        6.35      3.75 o 
  14   1   2        6.63        8.75      4.21 o 
  15   1   2        0.04        6.15      4.16 o 
  16   1   2        2.35       -3.31      4.05 o 
  17   1   2        0.00        3.77      8.28 o 
  18   1   2       15.74       42.78      7.73 o 
   0   2   2      611.69      465.92     19.76 o 
   1   2   2       58.57      110.61      6.15 o 
   2   2   2      638.24      807.54     23.00 o 
   3   2   2        1.95        9.41      2.59 o 
   4   2   2      783.81      822.29     18.00 o 
   5   2   2     1028.09     1020.69     16.78 o 
   6   2   2       39.41       33.04      2.97 o 
   7   2   2      858.72      887.83     15.45 o 
   8   2   2      145.58      113.55      5.90 o 
   9   2   2       78.68      103.53      5.36 o 
  10   2   2       87.84       77.96      5.51 o 
  11   2   2       71.07       56.14      4.56 o 
  12   2   2        2.58        2.42      3.31 o 
  13   2   2        3.74        6.50      4.05 o 
  14   2   2        0.34        7.08      4.23 o 
  15   2   2        3.04        1.99      4.09 o 
  16   2   2        0.63        1.48      4.21 o 
  17   2   2        2.00        4.46      4.88 o 
  18   2   2        2.18       14.93      6.59 o 
   1   3   2       77.18       82.73     11.33 o 
   2   3   2       94.54       80.36      4.02 o 
   3   3   2       21.16       39.07      2.90 o 
   4   3   2        2.55        6.58      1.91 o 
   5   3   2      622.85      613.51     11.26 o 
   6   3   2      448.11      383.37     11.16 o 
   7   3   2      435.45      400.26      8.02 o 
   8   3   2        5.08       14.63      2.83 o 
   9   3   2       56.50       35.31      4.22 o 
  10   3   2       46.90       43.29      4.26 o 
  11   3   2        3.34        7.38      3.42 o 
  12   3   2        9.67        2.60      4.28 o 
  13   3   2        5.56       -0.10      3.83 o 
  14   3   2        4.33        0.75      3.77 o 
  15   3   2        0.18       -3.09      4.10 o 
  16   3   2        3.03        5.64      5.13 o 
  17   3   2        0.33        3.53      5.66 o 
  18   3   2        4.61       15.44      7.13 o 
   0   4   2      555.45      495.84     12.23 o 
   1   4   2        0.02       17.72      2.48 o 
   2   4   2        0.24        1.19      1.41 o 
   3   4   2        3.56       15.10      1.96 o 
   4   4   2      134.53      115.27      7.57 o 
   5   4   2      495.10      406.29      9.87 o 
   6   4   2       60.26       71.86      3.27 o 
   7   4   2      207.57      211.06      4.78 o 
   8   4   2        7.45       13.50      2.47 o 
   9   4   2        3.99        2.82      2.99 o 
  10   4   2        0.01        1.10      3.05 o 
  11   4   2       16.02        5.74      3.42 o 
  12   4   2        0.85       -2.74      3.86 o 
  13   4   2        0.29        5.76      4.80 o 
  14   4   2        5.95        6.30      4.95 o 
  15   4   2        0.02        3.07      4.83 o 
  16   4   2        1.52       12.90      5.02 o 
  17   4   2        2.15        5.17      5.07 o 
  18   4   2        0.39       16.27      6.93 o 
   1   5   2       26.35       16.40      2.26 o 
   2   5   2       31.19       48.16      3.37 o 
   3   5   2      339.09      208.95      8.41 o 
   4   5   2       22.16       30.91      2.32 o 
   6   5   2        3.54        1.74      1.98 o 
   7   5   2        8.90       40.58      3.30 o 
   8   5   2        0.56        4.38      2.35 o 
   9   5   2        6.67        2.16      3.27 o 
  10   5   2       16.06       11.56      3.64 o 
  11   5   2       93.83       77.03      6.13 o 
  12   5   2       14.29       13.47      6.24 o 
  13   5   2       18.79       37.58      6.29 o 
  14   5   2        0.00       11.00      6.76 o 
  15   5   2        1.76        3.34      4.78 o 
  16   5   2        1.61        3.02      4.98 o 
  17   5   2        1.90        8.31      5.40 o 
   0   6   2      156.71      146.15      7.68 o 
   1   6   2       65.33       44.62      2.53 o 
   2   6   2      203.06      211.67      5.50 o 
   3   6   2       83.56       87.02      4.05 o 
   4   6   2       95.93      148.35      4.63 o 
   5   6   2       63.93       96.35      6.40 o 
   6   6   2        0.10        1.37      2.10 o 
   7   6   2       23.83       28.01      2.79 o 
   8   6   2        0.09        1.84      2.39 o 
   9   6   2       10.07        0.50      2.82 o 
  10   6   2        2.38        3.34      3.26 o 
  11   6   2       44.76       73.17      6.29 o 
  12   6   2        6.68        3.12      4.00 o 
  13   6   2       32.62       37.22      6.53 o 
  14   6   2        2.52        4.16      7.01 o 
  15   6   2        0.72       -2.94      4.42 o 
  16   6   2        1.90        7.66      5.16 o 
  17   6   2        4.21        8.89      5.21 o 
   1   7   2       15.43       19.18      2.00 o 
   2   7   2      138.77      123.29      6.28 o 
   3   7   2        1.03        1.39      1.89 o 
   4   7   2       88.19      116.50      4.41 o 
   5   7   2       58.10       72.70      4.10 o 
   6   7   2        0.58        5.78      2.39 o 
   7   7   2       24.68       32.17      3.06 o 
   8   7   2        2.23        1.66      2.83 o 
   9   7   2        0.12        2.19      3.07 o 
  10   7   2       85.24       77.29      6.09 o 
  11   7   2      134.09      138.09      8.39 o 
  12   7   2       14.95       13.68      4.22 o 
  13   7   2       79.61       75.87      8.06 o 
  14   7   2        6.63        3.92      4.82 o 
  15   7   2       13.54       20.47      5.92 o 
  16   7   2        8.56       17.57      5.56 o 
  17   7   2        0.88       19.92      9.32 o 
   0   8   2     5284.66     5783.54    144.37 o 
   1   8   2      805.89      905.38     14.85 o 
   2   8   2      176.51      200.37      5.85 o 
   3   8   2       36.07       66.91      5.88 o 
   4   8   2      140.84      154.26      5.12 o 
   5   8   2      184.49      185.18      5.43 o 
   6   8   2       10.40        6.53      2.46 o 
   7   8   2        9.07        3.98      2.30 o 
   8   8   2        9.54       13.00      3.20 o 
   9   8   2        1.22       12.80      3.68 o 
  10   8   2       41.66       56.05      5.62 o 
  11   8   2        0.29        6.09      3.84 o 
  12   8   2      169.29      184.06     10.11 o 
  13   8   2        2.41       11.13      5.14 o 
  14   8   2        3.86        9.13      5.21 o 
  15   8   2        6.94        3.16      4.88 o 
  16   8   2        2.99       14.70      5.54 o 
  17   8   2        2.64       10.60      7.14 o 
   1   9   2      382.29      382.81      9.08 o 
   2   9   2        0.03        0.52      2.11 o 
   3   9   2      150.23      176.58      6.23 o 
   4   9   2      115.85      125.54      4.92 o 
   5   9   2        0.35       -0.89      2.11 o 
   6   9   2        1.64        1.65      2.23 o 
   7   9   2        0.85        1.02      2.29 o 
   8   9   2       11.41       13.97      3.36 o 
   9   9   2        4.09       17.20      3.92 o 
  10   9   2        7.64        4.45      3.59 o 
  11   9   2      244.50      210.25     13.63 o 
  12   9   2       27.23       23.20      4.83 o 
  13   9   2      136.91      127.62     11.67 o 
  14   9   2       35.78       58.05      9.21 o 
  15   9   2        5.89        6.30      5.83 o 
  16   9   2        8.73       22.40      7.06 o 
  17   9   2        0.00       12.26      7.52 o 
   0  10   2      332.44      308.95     13.76 o 
   1  10   2       22.39       20.54      3.47 o 
   2  10   2      246.55      243.20      5.63 o 
   3  10   2       87.90       81.65      3.92 o 
   4  10   2       55.62       44.64      3.13 o 
   5  10   2        0.42       -3.02      2.07 o 
   6  10   2        9.59       10.27      2.56 o 
   7  10   2       71.18       72.98      4.55 o 
   8  10   2        0.02        0.63      3.11 o 
   9  10   2        0.36        0.74      3.86 o 
  10  10   2       35.24       36.37      5.77 o 
  11  10   2       10.54       19.76      5.07 o 
  12  10   2       42.06       55.66      7.22 o 
  13  10   2       12.09       23.55      8.96 o 
  14  10   2        5.82        4.40      5.79 o 
  15  10   2        0.12        2.83      6.28 o 
  16  10   2        0.26        5.12      9.67 o 
   1  11   2       60.55       56.25      4.92 o 
   2  11   2      122.14      136.52      7.38 o 
   3  11   2       64.99       62.02      4.79 o 
   4  11   2       18.48       18.76      2.64 o 
   5  11   2       31.85       23.57      2.88 o 
   6  11   2        1.96        2.27      2.20 o 
   7  11   2        3.43        1.49      2.61 o 
   8  11   2       10.10       20.46      4.17 o 
   9  11   2        1.37        9.42      3.80 o 
  10  11   2       42.44       54.43      6.68 o 
  11  11   2       76.79       68.74      7.25 o 
  12  11   2        8.88        5.47      5.42 o 
  13  11   2       22.72       35.39      9.41 o 
  14  11   2        0.00       -7.06      6.79 o 
  15  11   2        3.48        5.88      6.00 o 
  16  11   2        0.40        6.44      9.86 o 
   0  12   2      225.03      228.07     14.21 o 
   1  12   2        1.02       -0.58      2.96 o 
   2  12   2       11.74       10.05      3.51 o 
   3  12   2        0.00       -0.19      2.47 o 
   4  12   2        0.75        1.09      2.39 o 
   5  12   2       40.60       43.16      3.86 o 
   6  12   2        7.31        6.15      2.78 o 
   7  12   2        7.04       12.53      2.93 o 
   8  12   2        1.36        4.63      3.29 o 
   9  12   2        0.72        1.17      3.64 o 
  10  12   2        2.35       11.97      4.77 o 
  11  12   2        4.81        2.89      4.62 o 
  12  12   2        3.26        5.85      4.71 o 
  13  12   2        2.16        9.80      5.78 o 
  14  12   2        0.11        7.12     11.41 o 
  15  12   2        0.95       10.38      9.24 o 
   1  13   2        5.11        2.48      3.16 o 
   2  13   2        8.65       10.47      3.81 o 
   3  13   2        2.64        8.60      3.70 o 
   4  13   2        1.66        7.30      2.71 o 
   5  13   2        0.84       -1.78      2.48 o 
   6  13   2       16.25       21.64      4.32 o 
   7  13   2        6.83        3.99      3.50 o 
   8  13   2        0.58        0.93      3.27 o 
   9  13   2        0.56        0.54      3.66 o 
  10  13   2       15.20       32.07      6.70 o 
  11  13   2       11.57       21.91      6.14 o 
  12  13   2        0.14        7.06      5.35 o 
  13  13   2        3.44       15.57      6.97 o 
  14  13   2        0.36       16.22      8.03 o 
  15  13   2        0.07        7.92      8.26 o 
   0  14   2       15.51        8.72      4.57 o 
   1  14   2        2.21        3.79      3.50 o 
   2  14   2        0.83        2.77      3.58 o 
   3  14   2       15.35       17.76      4.31 o 
   4  14   2        1.54        1.31      4.16 o 
   5  14   2        1.61        7.40      3.32 o 
   6  14   2        1.09        4.41      2.95 o 
   7  14   2        3.11        1.99      3.06 o 
   8  14   2        7.68       11.68      3.73 o 
   9  14   2       16.56       20.88      4.83 o 
  10  14   2        0.75        2.47      5.76 o 
  11  14   2        4.20       11.06      5.53 o 
  12  14   2        0.41        3.22      5.52 o 
  13  14   2        2.50       11.57      7.76 o 
  14  14   2        0.47       -5.58      7.10 o 
  15  14   2        0.63      -11.49      7.66 o 
   1  15   2        3.85        3.30      4.30 o 
   2  15   2        0.83       -0.59      3.62 o 
   3  15   2        7.18        6.25      3.72 o 
   4  15   2       23.69       21.42      4.19 o 
   5  15   2        2.51        1.84      3.35 o 
   6  15   2        7.44        5.79      3.58 o 
   7  15   2        6.95        9.72      3.81 o 
   8  15   2        0.64        8.01      4.21 o 
   9  15   2        1.28       10.24      4.04 o 
  10  15   2        1.86        8.07      5.70 o 
  11  15   2        0.00       22.27      6.11 o 
  12  15   2        2.95       13.64      6.31 o 
  13  15   2        0.51       -1.49     10.41 o 
  14  15   2        0.16        2.83     11.54 o 
   0  16   2       17.36       16.96      4.75 o 
   1  16   2        4.04        1.63      3.52 o 
   2  16   2        0.78       -3.86      3.34 o 
   3  16   2        1.13        2.58      3.75 o 
   4  16   2        3.04        2.88      3.63 o 
   5  16   2       73.27       91.45      6.53 o 
   6  16   2       37.96       31.56      4.75 o 
   7  16   2       71.29       74.65      6.96 o 
   8  16   2       12.26       14.68      4.68 o 
   9  16   2        1.40        1.60      6.74 o 
  10  16   2        0.59        7.89      5.66 o 
  11  16   2        0.05       18.51      8.27 o 
  12  16   2        0.06        2.21      8.67 o 
  13  16   2        0.07        4.39     12.67 o 
   1  17   2        1.70        3.30      3.76 o 
   2  17   2        1.17        5.05      3.62 o 
   3  17   2        0.34        1.73      5.17 o 
   4  17   2        4.24        6.14      5.35 o 
   5  17   2        0.07        5.22      4.56 o 
   6  17   2        2.53       10.84      4.76 o 
   7  17   2        5.34       12.11      5.35 o 
   8  17   2       20.60       16.81      5.99 o 
   9  17   2        1.28        4.86      5.13 o 
  10  17   2        6.71       15.85      7.23 o 
  11  17   2        2.13       24.31      8.40 o 
  12  17   2        0.20       23.30      9.01 o 
  13  17   2        0.33       21.81     13.81 o 
   0  18   2        0.01       -0.66      6.63 o 
   1  18   2        5.66        2.63      5.38 o 
   2  18   2        4.31        5.62      5.34 o 
   3  18   2        1.59        9.21      4.79 o 
   4  18   2       10.50        0.20      4.20 o 
   5  18   2       39.23       34.15      5.84 o 
   6  18   2       16.48       11.03      5.06 o 
   7  18   2       31.20       33.54      6.45 o 
   8  18   2       17.50       10.79      5.51 o 
   9  18   2        5.41        9.83      7.59 o 
  10  18   2        2.78       24.37      8.67 o 
  11  18   2        0.46       -7.60     11.05 o 
  12  18   2        0.09       20.11      8.59 o 
   1  19   2        0.84       -4.15      6.39 o 
   2  19   2        0.42       -0.42      5.03 o 
   3  19   2        4.93        9.38      5.09 o 
   4  19   2        1.09       -0.23      4.45 o 
   5  19   2        1.68        5.67      4.77 o 
   6  19   2        3.93        6.84      4.56 o 
   7  19   2        4.48       14.49      5.82 o 
   8  19   2        0.12       10.30      5.29 o 
   9  19   2        2.49       23.09      6.07 o 
  10  19   2        0.20       19.98      8.78 o 
  11  19   2        0.34        5.38      7.81 o 
   0  20   2        5.14       -3.34      6.99 o 
   1  20   2        0.03        2.54      5.18 o 
   2  20   2        3.06       -0.93      5.71 o 
   3  20   2        1.06        5.38      4.87 o 
   4  20   2        1.80       11.66      5.14 o 
   5  20   2       10.49       10.34      6.92 o 
   6  20   2        2.04        4.47      5.69 o 
   7  20   2        8.09        2.76      5.94 o 
   8  20   2        1.32        7.20      5.56 o 
   9  20   2        0.59        7.25      6.79 o 
  10  20   2        2.12        2.81      8.21 o 
   1  21   2        0.01       14.93      6.00 o 
   2  21   2        0.13        6.57      5.69 o 
   3  21   2        1.20        5.07      4.86 o 
   4  21   2        0.91       11.57      5.25 o 
   5  21   2        1.02       12.62      5.11 o 
   6  21   2        0.29        9.61      5.19 o 
   7  21   2        0.71       13.28      5.72 o 
   8  21   2        0.05       16.76      6.49 o 
   9  21   2        0.53        2.59      6.35 o 
   0  22   2        0.06        8.27     20.82 o 
   1  22   2        0.03        9.25      6.05 o 
   2  22   2        0.00        7.99      5.12 o 
   3  22   2        0.02       14.86      5.61 o 
   4  22   2        0.09       -0.92      4.76 o 
   5  22   2        3.08       13.63      5.43 o 
   6  22   2        0.42        8.86      5.26 o 
   7  22   2        2.07        0.63      6.07 o 
   8  22   2        0.75       15.75      6.18 o 
   1  23   2        0.01       23.97     12.18 o 
   2  23   2        0.79       23.38      5.93 o 
   3  23   2        0.15        6.69      5.12 o 
   4  23   2        0.00        7.40      5.33 o 
   5  23   2        0.17        8.27      5.30 o 
   6  23   2        0.04       12.98      6.22 o 
   0  24   2        2.61       19.32      9.62 o 
   1  24   2        0.00        1.61      5.84 o 
   2  24   2        0.58        1.90      5.91 o 
   3  24   2        0.01        4.94      5.14 o 
   4  24   2        0.04        9.30      5.40 o 
   1   0   3       17.48       11.40      6.16 o 
   2   0   3     4872.68     5051.07    170.72 o 
   3   0   3       18.13       12.75      6.73 o 
   4   0   3      345.60      342.22     12.59 o 
   5   0   3       27.36       51.38      8.67 o 
   6   0   3       71.71       97.98      8.30 o 
   7   0   3        4.83        2.79      4.19 o 
   8   0   3      172.49      172.32     13.67 o 
   9   0   3        1.08       17.06      5.88 o 
  10   0   3      230.44      195.31     12.39 o 
  11   0   3       10.30        0.69      5.77 o 
  12   0   3       38.39       25.43      7.84 o 
  13   0   3       37.01       26.76      7.92 o 
  14   0   3       47.66       51.93     10.21 o 
  15   0   3       38.75       35.72      9.37 o 
  16   0   3        8.64       11.41      7.59 o 
  17   0   3        0.81        9.13     12.32 o 
   0   1   3      141.29      133.26     11.68 o 
   1   1   3      557.31      498.06     23.01 o 
   2   1   3       12.83       16.80      4.75 o 
   3   1   3      716.34      809.87     27.33 o 
   4   1   3        9.86        3.27      2.47 o 
   5   1   3        6.79        3.00      3.20 o 
   6   1   3      475.53      525.53     13.33 o 
   7   1   3        3.41        2.97      2.96 o 
   8   1   3        6.70        8.08      3.80 o 
   9   1   3      230.99      202.30     11.01 o 
  10   1   3       44.38       36.81      9.05 o 
  11   1   3      260.26      240.68     12.28 o 
  12   1   3        0.03        5.96      4.66 o 
  13   1   3        2.70        8.19      5.11 o 
  14   1   3        1.32        3.81      5.07 o 
  15   1   3        4.02        5.41      5.17 o 
  16   1   3        2.91        9.96      6.31 o 
  17   1   3        4.84       21.66      7.24 o 
   1   2   3      274.69      226.22     10.54 o 
   2   2   3        5.69       20.72      5.07 o 
   3   2   3       19.38       29.32      5.64 o 
   4   2   3       66.18       60.35      4.99 o 
   5   2   3       61.05       79.07      5.00 o 
   6   2   3       59.10       63.62      7.92 o 
   7   2   3        4.53       10.09      2.77 o 
   8   2   3       44.17       43.83      5.01 o 
   9   2   3       36.71       18.95      4.62 o 
  10   2   3      147.71      135.38      8.20 o 
  11   2   3        4.12       10.14      3.67 o 
  12   2   3       44.22       42.91      5.79 o 
  13   2   3        0.27       -0.15      4.44 o 
  14   2   3       34.57       40.58      6.76 o 
  15   2   3       11.70       20.15      7.42 o 
  16   2   3        2.21        0.26      6.18 o 
  17   2   3        2.37        9.66      6.55 o 
   0   3   3      307.84      433.06     20.68 o 
   1   3   3      207.40      223.95     10.66 o 
   2   3   3       80.03       85.06      7.56 o 
   3   3   3       71.71      107.40      5.83 o 
   4   3   3      305.90      390.78     11.42 o 
   5   3   3        7.83        2.71      2.37 o 
   6   3   3        1.14        1.01      2.07 o 
   7   3   3       74.19       55.65      5.03 o 
   8   3   3        1.17        5.33      3.34 o 
   9   3   3       90.63       91.81      6.65 o 
  10   3   3       24.61       11.25      3.75 o 
  11   3   3       36.34       39.47      5.23 o 
  12   3   3        0.27        1.20      3.45 o 
  13   3   3        0.87        4.92      4.50 o 
  14   3   3        2.43        8.14      5.78 o 
  15   3   3        0.29        4.34      7.42 o 
  16   3   3        0.43       13.16      6.24 o 
  17   3   3        0.13       -1.23      5.90 o 
   1   4   3       43.52       40.62      6.97 o 
   2   4   3       89.21       98.61     12.67 o 
   3   4   3        0.33        5.41      3.05 o 
   5   4   3        2.75        8.30      2.28 o 
   6   4   3        0.94        4.27      2.35 o 
   7   4   3       24.39       20.44      3.56 o 
   8   4   3        2.64        0.48      2.67 o 
   9   4   3        0.65        5.59      3.10 o 
  10   4   3       36.08       52.75      5.22 o 
  11   4   3        0.61        0.50      3.44 o 
  12   4   3        8.84        8.01      4.30 o 
  13   4   3        0.40        2.17      5.73 o 
  14   4   3       20.53        9.69      5.97 o 
  15   4   3        5.90        6.61      7.72 o 
  16   4   3        0.02        0.45      8.79 o 
  17   4   3        0.62       11.63      6.74 o 
   0   5   3        0.61       -0.42      3.13 o 
   1   5   3        0.05        1.31      1.94 o 
   2   5   3       19.95       24.93      3.58 o 
   3   5   3        5.36        2.26      2.43 o 
   4   5   3       59.10       59.33      3.76 o 
   5   5   3        7.91       20.72      2.58 o 
   6   5   3        0.92        1.59      2.30 o 
   7   5   3       69.98       49.98      4.33 o 
   8   5   3      181.52      220.24      8.83 o 
   9   5   3        2.76        0.22      3.60 o 
  10   5   3        2.36        1.96      3.92 o 
  11   5   3        3.08        9.44      4.50 o 
  12   5   3        0.17        2.99      4.12 o 
  13   5   3        6.73        9.59      5.89 o 
  14   5   3        1.33       13.21      6.22 o 
  15   5   3        1.62        5.70      5.65 o 
  16   5   3        0.70        6.57      6.25 o 
  17   5   3        2.38        7.72      6.82 o 
   1   6   3       16.03       22.74      2.79 o 
   2   6   3      181.26      182.84      6.85 o 
   3   6   3       17.62       20.78      3.35 o 
   4   6   3       43.44       56.49      4.85 o 
   5   6   3        0.05       -3.18      2.12 o 
   6   6   3       33.18       26.69      3.57 o 
   7   6   3       61.83       49.07      5.50 o 
   8   6   3       23.63       18.25      4.47 o 
   9   6   3        0.10        5.04      4.64 o 
  10   6   3       96.11       99.47      7.73 o 
  11   6   3       13.71       13.48      4.68 o 
  12   6   3        2.80        1.98      4.08 o 
  13   6   3       34.70       24.56      9.85 o 
  14   6   3        5.58       -2.20      4.92 o 
  15   6   3        4.24       14.58      6.70 o 
  16   6   3        2.86       -3.74      8.10 o 
   0   7   3        8.20        3.09      3.36 o 
   1   7   3        5.71        5.22      2.04 o 
   2   7   3       15.58       35.28      3.61 o 
   3   7   3       84.15       83.46      6.08 o 
   4   7   3      155.31      160.42      6.32 o 
   5   7   3        1.08        1.11      2.29 o 
   6   7   3       37.92       32.88      3.58 o 
   7   7   3        9.22        0.71      2.76 o 
   8   7   3      223.36      219.62      8.04 o 
   9   7   3       81.43       54.04      6.20 o 
  10   7   3       48.75       51.34      6.34 o 
  11   7   3        1.89        2.17      4.05 o 
  12   7   3        8.97       16.42      5.92 o 
  13   7   3       10.53       10.21      5.97 o 
  14   7   3        2.38       13.56     10.44 o 
  15   7   3        0.96        4.73      6.06 o 
  16   7   3        4.68       16.08      7.08 o 
   1   8   3        8.61       15.83      2.28 o 
   2   8   3        6.25        7.56      2.09 o 
   3   8   3      229.16      241.26      7.41 o 
   4   8   3       11.10       15.35      3.12 o 
   5   8   3      484.07      403.81     10.22 o 
   6   8   3        0.01       -0.30      2.48 o 
   7   8   3      152.11      130.78      7.82 o 
   8   8   3       54.55       65.48      6.58 o 
   9   8   3      534.10      442.22     13.73 o 
  10   8   3        0.05        8.47      4.31 o 
  11   8   3       35.60       39.82      6.09 o 
  12   8   3       51.71       64.05      7.18 o 
  13   8   3        1.97       15.14      6.41 o 
  14   8   3        3.99        6.57      6.03 o 
  15   8   3        1.98       11.91      6.13 o 
  16   8   3        0.45       11.00      6.17 o 
   0   9   3        0.02        4.49      6.48 o 
   1   9   3       16.42       20.24      3.83 o 
   2   9   3       13.16       20.52      3.00 o 
   3   9   3        5.55        2.93      2.69 o 
   4   9   3       51.83       48.43      4.45 o 
   5   9   3       36.72       48.49      4.16 o 
   6   9   3       48.08       49.61      4.51 o 
   7   9   3       91.86      121.46      7.71 o 
   8   9   3      502.21      440.34     13.35 o 
   9   9   3       44.83       36.56      5.56 o 
  10   9   3      107.45       98.68      8.46 o 
  11   9   3       11.50       30.64      9.00 o 
  12   9   3        0.02       -2.24      5.92 o 
  13   9   3        9.86       21.61      5.59 o 
  14   9   3        4.03       -0.56      5.39 o 
  15   9   3        0.16       16.68      6.34 o 
  16   9   3        1.67       20.70      7.03 o 
   1  10   3       31.39       19.39      3.79 o 
   2  10   3       48.81       41.37      4.79 o 
   3  10   3      120.33      132.00      7.81 o 
   4  10   3       59.25       53.36      6.69 o 
   5  10   3       23.82       37.92      4.01 o 
   6  10   3        1.48        0.34      2.86 o 
   7  10   3       96.31       89.92      7.09 o 
   8  10   3        7.96        8.20      3.43 o 
   9  10   3       61.30       62.96      6.67 o 
  10  10   3       17.95       18.78      4.92 o 
  11  10   3       13.48       20.44      5.39 o 
  12  10   3        2.20        8.51      4.83 o 
  13  10   3       10.69        6.81      4.82 o 
  14  10   3        6.73       11.30      6.20 o 
  15  10   3        3.73       17.52      6.32 o 
   0  11   3        0.00        1.06      3.91 o 
   1  11   3        0.81       -3.45      2.93 o 
   2  11   3       14.44       14.04      3.87 o 
   3  11   3       66.85       63.99      5.84 o 
   4  11   3       56.90       56.93      5.67 o 
   5  11   3       20.86       15.66      3.88 o 
   6  11   3       53.98       56.58      5.37 o 
   7  11   3       70.73       52.33      6.11 o 
   8  11   3      126.62       91.22      8.76 o 
   9  11   3       14.31        2.01      5.53 o 
  10  11   3        2.15        2.06      4.94 o 
  11  11   3       24.28       27.75      5.47 o 
  12  11   3        1.79        7.77      4.94 o 
  13  11   3        0.69        3.44      4.78 o 
  14  11   3        2.34        9.31      6.21 o 
  15  11   3        1.25        2.53      6.47 o 
   1  12   3        2.55        5.10      3.47 o 
   2  12   3        3.39        0.42      3.38 o 
   3  12   3        0.96        1.34      3.32 o 
   4  12   3        8.15        5.15      3.63 o 
   5  12   3        3.99        6.91      3.31 o 
   6  12   3       11.45       16.76      4.08 o 
   7  12   3       27.58       29.03      5.09 o 
   8  12   3        2.52        7.51      3.77 o 
   9  12   3        2.47       -6.78      4.52 o 
  10  12   3       13.84       18.99      6.23 o 
  11  12   3        0.53        2.70      6.04 o 
  12  12   3        0.91        5.16      5.67 o 
  13  12   3        4.46       10.74      5.96 o 
  14  12   3        0.65        2.31      7.01 o 
  15  12   3        6.35       17.83     16.46 o 
   0  13   3        4.66        3.43      4.32 o 
   1  13   3        0.98        4.03      3.55 o 
   2  13   3        0.15        3.36      3.65 o 
   3  13   3        0.13        2.15      3.52 o 
   4  13   3        6.76        7.73      4.06 o 
   5  13   3        2.47        2.82      3.53 o 
   6  13   3       19.00       28.48      4.39 o 
   7  13   3        5.01        6.41      4.03 o 
   8  13   3       19.14       27.57      4.83 o 
   9  13   3        0.00        5.46      5.36 o 
  10  13   3        0.13        5.27      5.13 o 
  11  13   3        0.10       11.65      5.92 o 
  12  13   3        0.11       10.39      6.14 o 
  13  13   3        0.43       13.95      6.14 o 
  14  13   3        0.00       16.70      8.64 o 
   1  14   3       11.05        9.31      4.08 o 
   2  14   3        0.11       -1.45      3.76 o 
   3  14   3        1.63        4.70      4.25 o 
   4  14   3        1.41        0.50      3.83 o 
   5  14   3        0.47        7.03      3.86 o 
   6  14   3        2.14        0.46      3.19 o 
   7  14   3        0.28        2.84      3.74 o 
   8  14   3        4.30        6.57      4.53 o 
   9  14   3        0.01       -2.00      4.63 o 
  10  14   3       12.02       16.64      7.11 o 
  11  14   3        1.00       13.93      7.62 o 
  12  14   3        3.08        1.02      5.27 o 
  13  14   3        0.14        3.92      5.64 o 
  14  14   3        2.09       12.67     11.68 o 
   0  15   3       21.03        9.33      5.11 o 
   1  15   3        2.54        6.49      4.08 o 
   2  15   3        0.38        2.84      3.73 o 
   3  15   3        9.18        7.62      4.30 o 
   4  15   3        2.20        2.27      5.54 o 
   5  15   3        2.97        3.29      4.29 o 
   6  15   3        1.28       10.37      3.92 o 
   7  15   3        2.81        5.47      3.99 o 
   8  15   3        0.70        9.52      4.37 o 
   9  15   3        3.78       12.58      6.10 o 
  10  15   3        0.54       -0.64      5.52 o 
  11  15   3        2.10       10.33      5.82 o 
  12  15   3        0.07       12.58      5.89 o 
  13  15   3        0.02       -3.93      7.10 o 
   1  16   3        3.26        4.09      3.28 o 
   2  16   3       29.48       25.76      5.21 o 
   3  16   3        2.18        2.38      4.40 o 
   4  16   3        6.01        9.67      4.31 o 
   5  16   3        1.89        4.47      3.88 o 
   6  16   3        0.27        1.84      3.62 o 
   7  16   3        0.92       -2.95      3.85 o 
   8  16   3       10.22       26.88      5.69 o 
   9  16   3        0.68        5.81      5.54 o 
  10  16   3       12.43        7.15      6.69 o 
  11  16   3        0.16        3.70      6.24 o 
  12  16   3        3.55        9.90      9.13 o 
   0  17   3        3.50        8.70      5.02 o 
   1  17   3       16.03       21.99      4.28 o 
   2  17   3        0.84        4.30      4.08 o 
   3  17   3        6.88       11.13      4.87 o 
   4  17   3        8.52        7.49      4.59 o 
   5  17   3        0.36       12.17      4.23 o 
   6  17   3        4.91        2.01      4.08 o 
   7  17   3        0.21        8.76      3.86 o 
   8  17   3        1.56        5.38      4.36 o 
   9  17   3        9.82       10.22      9.72 o 
  10  17   3        2.09       10.64      8.59 o 
  11  17   3       10.82       24.91     26.23 o 
  12  17   3        0.15       17.25      9.38 o 
   1  18   3        1.13        4.06      3.26 o 
   2  18   3        4.28        6.10      4.30 o 
   3  18   3        0.00       -0.96      5.43 o 
   4  18   3        7.15        1.25      4.93 o 
   5  18   3        0.44        6.68      4.18 o 
   6  18   3        0.00        9.58      6.17 o 
   7  18   3        1.57        1.83      5.36 o 
   8  18   3        3.95       11.86      8.73 o 
   9  18   3        1.65       19.11      8.81 o 
  10  18   3        4.88        0.63      8.32 o 
  11  18   3        0.00       12.34      8.95 o 
   0  19   3       12.01        7.24      8.43 o 
   1  19   3        7.03        7.51      4.48 o 
   2  19   3        2.54        3.25      3.66 o 
   3  19   3        5.62        6.79      5.93 o 
   4  19   3        0.60        4.38      6.02 o 
   5  19   3        0.07        8.74      5.54 o 
   6  19   3        0.15        1.27      5.54 o 
   7  19   3        2.00       -1.05      5.31 o 
   8  19   3        1.81       17.98      6.16 o 
   9  19   3        7.25        9.97      8.75 o 
  10  19   3        1.72       15.44     10.59 o 
   1  20   3        0.00       12.48      8.75 o 
   2  20   3        1.24       10.89      6.19 o 
   3  20   3        1.26        4.53      5.70 o 
   4  20   3        0.00        6.41      5.13 o 
   5  20   3        0.31       14.26      5.34 o 
   6  20   3        0.00        3.66      5.68 o 
   7  20   3        1.18       14.18      6.35 o 
   8  20   3        0.10       18.99      6.50 o 
   9  20   3        0.66       12.39      6.77 o 
   0  21   3        2.79       14.27      8.60 o 
   1  21   3        0.84        5.23      6.05 o 
   2  21   3        0.20        6.81      5.67 o 
   3  21   3        0.95        3.76      5.05 o 
   4  21   3        0.00        3.02      5.29 o 
   5  21   3        0.47       13.10      5.71 o 
   6  21   3        0.03        9.11      6.22 o 
   7  21   3        0.82       17.10      8.72 o 
   8  21   3        0.26       13.02      6.93 o 
   1  22   3        0.05       16.84      6.19 o 
   2  22   3        1.26       -4.72      6.63 o 
   3  22   3        0.04       17.32      6.09 o 
   4  22   3        0.22       16.36      5.94 o 
   5  22   3        0.00        8.14      5.89 o 
   6  22   3        0.03        9.12      7.18 o 
   0  23   3        0.07       -0.15      8.56 o 
   1  23   3        0.01       12.89      8.20 o 
   2  23   3        0.00        5.23      6.21 o 
   3  23   3        0.00       14.48      5.90 o 
   4  23   3        0.37       11.55      8.81 o 
   0   0   4      159.53      160.10     13.31 o 
   1   0   4      972.76      858.69     39.16 o 
   2   0   4        0.78        0.99      5.74 o 
   3   0   4       17.85       20.11      8.85 o 
   4   0   4       11.24       10.55      6.94 o 
   5   0   4       20.97       37.10      6.28 o 
   6   0   4        6.33        4.94      4.61 o 
   7   0   4       22.75        6.69     12.46 o 
   8   0   4        0.07       -4.45      4.60 o 
   9   0   4        7.19       19.43      6.52 o 
  10   0   4       86.09      120.70     12.06 o 
  11   0   4        0.41        0.69     10.66 o 
  12   0   4       33.78       35.88      8.64 o 
  13   0   4       12.72       11.82     11.26 o 
  14   0   4        1.07       11.68     13.38 o 
  15   0   4        6.57       -9.28     12.32 o 
  16   0   4        7.87       27.83     15.58 o 
   1   1   4       33.72       37.29      8.92 o 
   2   1   4      206.70      188.98     11.22 o 
   3   1   4      175.83      196.43     13.07 o 
   4   1   4        0.39        4.47      3.23 o 
   5   1   4       29.29       26.73      5.06 o 
   6   1   4       32.84       52.11      5.17 o 
   7   1   4        0.34       -0.98      3.19 o 
   8   1   4       17.01        9.10      5.49 o 
   9   1   4        6.41       12.48      5.79 o 
  10   1   4       30.19       39.50      5.97 o 
  11   1   4       63.16       44.60      7.80 o 
  12   1   4       51.01       42.96      7.80 o 
  13   1   4       30.12       25.80      7.39 o 
  14   1   4       45.88       40.83      8.50 o 
  15   1   4        1.96        3.21      8.19 o 
  16   1   4        8.97        2.13      7.44 o 
   0   2   4      331.04      244.54     25.28 o 
   1   2   4       94.65       90.70      6.64 o 
   2   2   4        8.37       12.64      4.95 o 
   3   2   4      138.12      182.43     12.64 o 
   4   2   4        0.88       -0.37      3.05 o 
   5   2   4        9.98        3.58      2.91 o 
   6   2   4        1.05        5.32      3.21 o 
   7   2   4        5.56        4.12      3.43 o 
   8   2   4        0.40        0.43      3.45 o 
   9   2   4        4.94       -5.53      4.01 o 
  10   2   4       16.87       15.92      5.86 o 
  11   2   4        0.41        0.26      5.18 o 
  12   2   4        2.59        3.19      4.30 o 
  13   2   4       30.43       32.13      5.88 o 
  14   2   4        1.03        0.17      6.18 o 
  15   2   4        3.91        8.82      9.02 o 
  16   2   4        2.02       11.89      6.71 o 
   1   3   4        3.53        4.42      2.97 o 
   2   3   4       36.34       31.58      6.24 o 
   3   3   4        8.69       16.21      5.26 o 
   4   3   4        3.61        7.72      3.54 o 
   5   3   4        0.07       -1.98      2.64 o 
   6   3   4        0.86       -1.49      3.70 o 
   7   3   4       19.01       27.46      5.60 o 
   8   3   4        0.05        1.11      4.26 o 
   9   3   4        0.73        0.64      4.47 o 
  10   3   4       18.46        8.24      5.07 o 
  11   3   4       18.10        8.77      4.32 o 
  12   3   4       13.55       12.53      4.96 o 
  13   3   4        5.47        8.16      4.61 o 
  14   3   4        4.70       16.44      8.99 o 
  15   3   4        0.67       10.83      6.24 o 
  16   3   4        1.33        4.36      6.66 o 
   0   4   4      205.39      200.78     10.69 o 
   1   4   4        5.52        1.50      2.94 o 
   2   4   4        0.37        5.01      4.18 o 
   3   4   4       31.81       33.98      7.82 o 
   4   4   4        9.16        3.57      4.32 o 
   5   4   4        6.37       10.54      3.47 o 
   6   4   4        0.01        7.76      3.33 o 
   7   4   4        0.04        2.65      3.91 o 
   8   4   4        1.25        6.41      8.00 o 
   9   4   4        3.07        1.10      3.94 o 
  10   4   4        0.33        0.45      4.11 o 
  11   4   4        5.58        2.70      4.09 o 
  12   4   4        9.23        9.58      4.86 o 
  13   4   4       12.40       14.09      5.08 o 
  14   4   4        0.83        5.63      5.75 o 
  15   4   4       11.42       15.47      6.83 o 
   1   5   4        1.97        0.45      2.49 o 
   2   5   4        0.03       -2.22      2.94 o 
   3   5   4       47.19       45.10      5.76 o 
   4   5   4       15.57       17.79      4.41 o 
   5   5   4       33.93       46.81      5.37 o 
   6   5   4        2.79        4.61      3.15 o 
   7   5   4       51.38       29.07      5.05 o 
   8   5   4       24.14       24.46      5.85 o 
   9   5   4        0.06        3.49      3.99 o 
  10   5   4       20.92       13.39      4.68 o 
  11   5   4        1.67       -0.16      5.87 o 
  12   5   4        1.17       12.96      5.00 o 
  13   5   4        0.00        4.88      4.67 o 
  14   5   4        0.55        4.24      5.60 o 
  15   5   4        0.11       -0.90      5.28 o 
   0   6   4        1.66       -0.49      3.55 o 
   1   6   4       28.75       27.83      4.04 o 
   2   6   4       18.02       14.10      2.99 o 
   3   6   4       49.81       49.51      5.27 o 
   4   6   4      166.00      149.88      8.03 o 
   5   6   4       18.99       41.36      5.03 o 
   6   6   4        3.76        0.21      3.75 o 
   7   6   4      148.06      143.96      8.52 o 
   8   6   4       10.43        8.52      4.00 o 
   9   6   4       15.04       21.68      4.88 o 
  10   6   4       41.84       30.60      5.69 o 
  11   6   4        4.73       12.42      4.70 o 
  12   6   4        5.87       10.51      4.84 o 
  13   6   4        3.37        5.17      4.91 o 
  14   6   4        0.29        2.10     10.27 o 
  15   6   4        0.15       10.23      6.08 o 
   1   7   4        0.66        1.11      2.52 o 
   2   7   4        9.04       21.58      3.29 o 
   3   7   4       18.39       15.92      3.70 o 
   4   7   4       20.76       28.89      4.53 o 
   5   7   4       68.96       69.75      6.23 o 
   6   7   4       93.88       91.93      6.75 o 
   7   7   4        0.75        2.28      3.63 o 
   8   7   4        2.64        5.77      3.78 o 
   9   7   4        4.63       11.83      4.30 o 
  10   7   4       29.56       35.29      5.94 o 
  11   7   4        0.64        5.84      4.44 o 
  12   7   4        1.35        2.25      4.42 o 
  13   7   4        0.06       11.14      4.83 o 
  14   7   4        0.70        7.75      5.98 o 
  15   7   4        4.18       13.11      8.33 o 
   0   8   4        7.49       16.09      6.03 o 
   1   8   4       26.76       23.33      5.36 o 
   2   8   4       69.39       66.14      9.70 o 
   3   8   4       32.52       23.84      4.31 o 
   4   8   4      166.24      149.80      8.34 o 
   5   8   4      495.42      440.77     13.11 o 
   6   8   4      522.81      452.91     11.86 o 
   7   8   4       32.61       35.30      5.42 o 
   8   8   4       94.50       88.38      7.54 o 
   9   8   4       36.21       32.97      5.80 o 
  10   8   4        2.78       10.98      4.82 o 
  11   8   4        0.28        5.21      4.22 o 
  12   8   4        0.16        7.59      4.97 o 
  13   8   4        0.86        4.32      4.16 o 
  14   8   4        0.77        5.10      6.02 o 
  15   8   4        0.10        8.87      5.73 o 
   1   9   4       63.32       62.77      9.42 o 
   2   9   4       76.12       90.92      8.50 o 
   3   9   4        6.37        7.33      4.69 o 
   4   9   4      185.01      215.75     11.70 o 
   5   9   4      289.93      259.74     12.70 o 
   6   9   4       55.43       59.40      7.65 o 
   7   9   4        5.19       10.74      5.04 o 
   8   9   4       45.24       63.82      8.61 o 
   9   9   4        2.53        9.17      4.48 o 
  10   9   4       31.43       33.97      5.74 o 
  11   9   4        0.06        0.82      4.20 o 
  12   9   4        0.86        4.38      4.72 o 
  13   9   4        0.47       16.69      5.29 o 
  14   9   4        0.00       16.66      7.56 o 
   0  10   4       52.71       39.98     12.07 o 
   1  10   4       28.87       32.24      6.13 o 
   2  10   4        6.86        1.68      4.36 o 
   3  10   4        2.93        7.18      5.47 o 
   4  10   4      242.35      204.52     12.15 o 
   5  10   4       53.70       47.50      7.06 o 
   6  10   4       30.04       45.14      8.80 o 
   7  10   4       72.33       68.74      8.30 o 
   8  10   4       20.09        6.74      8.79 o 
   9  10   4        1.57       -2.69      3.92 o 
  10  10   4       29.42       24.56      5.96 o 
  11  10   4        0.31        4.21      5.30 o 
  12  10   4        4.34        7.72      6.93 o 
  13  10   4        0.36       10.29      6.08 o 
  14  10   4        0.01       19.75     12.04 o 
   1  11   4       30.49       30.45      6.24 o 
   2  11   4        9.69        8.81      4.64 o 
   3  11   4      104.42      120.20      8.63 o 
   4  11   4        1.78       -2.88      4.05 o 
   5  11   4        9.76        7.29      4.25 o 
   6  11   4       19.46       16.58      4.71 o 
   7  11   4       25.99       28.71      5.22 o 
   8  11   4       10.74       16.39      5.39 o 
   9  11   4        0.28        6.51      5.16 o 
  10  11   4        0.50       -4.62      4.56 o 
  11  11   4        3.92        5.94      5.35 o 
  12  11   4        2.47        9.81      5.54 o 
  13  11   4        0.17        7.34      5.45 o 
  14  11   4        1.19        4.41     25.10 o 
   0  12   4       51.98       39.58      8.36 o 
   1  12   4        0.65        2.06      4.16 o 
   2  12   4       12.31       11.43      5.97 o 
   3  12   4        0.87        4.59      4.20 o 
   4  12   4       15.35       10.19      4.71 o 
   5  12   4       18.02       10.91      4.79 o 
   6  12   4        0.64        5.79      4.41 o 
   7  12   4       18.26       18.34      4.78 o 
   8  12   4        1.21        7.51      4.87 o 
   9  12   4        4.05       -0.01      6.41 o 
  10  12   4        7.40       12.35      5.38 o 
  11  12   4        1.58        8.83      7.66 o 
  12  12   4        6.86       14.20      5.77 o 
  13  12   4        0.48        8.21      5.61 o 
   1  13   4        0.70        4.95      3.37 o 
   2  13   4        0.12        1.38      5.16 o 
   3  13   4        2.56        4.83      4.58 o 
   4  13   4        0.01        1.59      4.51 o 
   5  13   4        6.77       12.81      5.29 o 
   6  13   4        5.39        9.83      4.91 o 
   7  13   4        1.72        4.79      3.99 o 
   8  13   4        0.09        0.51      4.67 o 
   9  13   4        0.71        3.40      4.81 o 
  10  13   4        0.77        3.78      6.09 o 
  11  13   4        1.48        8.06      7.73 o 
  12  13   4        2.12        5.41      5.87 o 
  13  13   4        0.07       15.85      5.96 o 
   0  14   4        0.43       -0.03      4.66 o 
   1  14   4        3.36        4.83      3.65 o 
   2  14   4        0.43        2.85      4.02 o 
   3  14   4        8.09        8.96      4.59 o 
   4  14   4        6.45        5.08      6.90 o 
   5  14   4        4.09       10.20      4.89 o 
   6  14   4        0.13        1.59      5.03 o 
   7  14   4        1.77        6.32      4.33 o 
   8  14   4        0.13        7.39      5.10 o 
   9  14   4        0.03        9.09      5.32 o 
  10  14   4        0.38       11.12      5.56 o 
  11  14   4        0.15        9.20      7.04 o 
  12  14   4        0.01       12.79      7.45 o 
   1  15   4        0.05       -0.88      3.15 o 
   2  15   4        0.02        1.35      4.10 o 
   3  15   4        0.41        4.43      3.96 o 
   4  15   4        2.48       16.49      5.05 o 
   5  15   4        0.19        7.56      4.46 o 
   6  15   4        0.08       -0.48      4.41 o 
   7  15   4        1.79        3.86      5.57 o 
   8  15   4        0.11        1.13      7.31 o 
   9  15   4        0.01        2.35      6.59 o 
  10  15   4        2.93       13.31      6.94 o 
  11  15   4        3.27        2.12      5.85 o 
   0  16   4        3.55        3.50      5.70 o 
   1  16   4       24.97       15.83      4.26 o 
   2  16   4        0.51        3.64      4.32 o 
   3  16   4        0.61        4.26      4.18 o 
   4  16   4        0.74       -2.11      4.26 o 
   5  16   4        0.07        7.58      4.62 o 
   6  16   4        2.88        8.38      5.03 o 
   7  16   4        0.98       11.80      5.33 o 
   8  16   4        0.01       22.62      5.34 o 
   9  16   4        0.01        1.31      5.74 o 
  10  16   4        0.90       13.00      6.24 o 
  11  16   4        0.01        2.47      6.54 o 
   1  17   4        0.43        3.72      3.57 o 
   2  17   4        3.51        6.28      3.50 o 
   3  17   4        4.96        9.09      4.53 o 
   4  17   4        0.00        3.78      4.58 o 
   5  17   4        1.58       10.44      4.92 o 
   6  17   4        0.97       11.65      5.57 o 
   7  17   4        0.21       10.27      4.94 o 
   8  17   4        0.10        9.01      6.38 o 
   9  17   4        0.50        7.67      6.10 o 
  10  17   4        1.97       10.67      6.85 o 
   0  18   4        2.69        7.97      5.54 o 
   1  18   4        9.61        6.21      3.68 o 
   2  18   4        0.10        6.71      3.78 o 
   3  18   4        5.01       13.19      4.86 o 
   4  18   4        0.78       -2.55      4.95 o 
   5  18   4        2.01        9.44      4.87 o 
   6  18   4        0.52       11.94      5.81 o 
   7  18   4        0.73       11.17      5.45 o 
   8  18   4        1.19       21.38      6.10 o 
   9  18   4        0.02       19.28      7.15 o 
   1  19   4        0.03        1.78      3.23 o 
   2  19   4        1.29       12.81      4.12 o 
   3  19   4        0.08       12.13      4.66 o 
   4  19   4        0.03       15.91      4.66 o 
   5  19   4        0.42        9.30      4.79 o 
   6  19   4        0.27        8.22      5.06 o 
   7  19   4        0.87        9.91      7.43 o 
   8  19   4        0.07        6.53      7.54 o 
   0  20   4        2.20       -1.80      7.00 o 
   1  20   4        1.44        2.90      4.40 o 
   2  20   4        0.06        9.34      5.57 o 
   3  20   4        2.46        6.73      5.23 o 
   4  20   4        1.12       15.83      6.13 o 
   5  20   4        1.15       11.56      8.62 o 
   6  20   4        0.61       15.30      8.91 o 
   1  21   4        0.00        3.98      6.60 o 
   2  21   4        0.05        0.95      9.35 o 
   3  21   4        0.03        8.18      6.36 o 
   4  21   4        0.01       18.15      6.94 o 
   0  22   4        0.34       18.87     10.61 o 
   1   0   5       12.51       12.57      4.91 o 
   2   0   5        0.62       -2.76      5.38 o 
   3   0   5       17.93       17.21      9.13 o 
   4   0   5        3.07        0.64      6.66 o 
   5   0   5       13.41       17.34      6.13 o 
   6   0   5        2.98       12.07      6.06 o 
   7   0   5      175.95      117.40     18.13 o 
   8   0   5        3.64       -0.07      8.99 o 
   9   0   5       68.07       57.50     16.00 o 
  10   0   5        2.92       -4.67      8.78 o 
  11   0   5        0.41       22.23     12.82 o 
  12   0   5        3.50       -3.75      9.21 o 
  13   0   5        2.27       34.27     14.37 o 
  14   0   5        1.02       -9.77     10.76 o 
   0   1   5        6.72        3.34      3.77 o 
   1   1   5       10.07       10.62      4.39 o 
   2   1   5        0.13        0.27      4.85 o 
   3   1   5       45.63       43.77      8.26 o 
   4   1   5       62.47       43.60      8.39 o 
   5   1   5       62.09       79.32      8.07 o 
   6   1   5        0.01        0.74      6.07 o 
   7   1   5        0.03       -0.11      4.25 o 
   8   1   5       42.21       32.01      6.88 o 
   9   1   5        0.78        5.51      7.25 o 
  10   1   5        9.36        5.42      8.99 o 
  11   1   5        1.48        5.46      6.77 o 
  12   1   5        0.00        7.81      7.49 o 
  13   1   5        0.01       12.65      8.57 o 
  14   1   5        0.15       -3.09      7.19 o 
   1   2   5        4.82        5.96      2.93 o 
   2   2   5        0.30       -0.92      3.94 o 
   3   2   5       36.38       32.93      7.15 o 
   4   2   5        0.09        5.12      4.95 o 
   5   2   5       13.27        7.25      4.72 o 
   6   2   5       36.85       37.71      6.49 o 
   7   2   5       43.17       43.59      7.40 o 
   8   2   5        0.73        5.77      4.96 o 
   9   2   5       10.16        4.03      5.43 o 
  10   2   5        8.62       11.44      5.87 o 
  11   2   5        4.58       -2.60      9.31 o 
  12   2   5        1.31        3.29      7.51 o 
  13   2   5        0.23       10.25      6.95 o 
  14   2   5        4.08        0.05      8.56 o 
   0   3   5        8.18        3.53      3.89 o 
   1   3   5        8.20        5.83      2.84 o 
   2   3   5        0.65        4.07      3.15 o 
   3   3   5        0.07        2.84      4.58 o 
   4   3   5       11.53       34.28      7.90 o 
   5   3   5        0.31        2.64      4.26 o 
   6   3   5        0.01        0.21      4.30 o 
   7   3   5        1.47        7.30      5.28 o 
   8   3   5        4.11        6.60      5.24 o 
   9   3   5        2.94        5.00      5.39 o 
  10   3   5        0.06       -0.61      5.73 o 
  11   3   5        3.27        6.98      4.74 o 
  12   3   5        0.16        9.02      4.76 o 
  13   3   5        0.00        7.56      5.54 o 
  14   3   5        0.27       13.83      8.87 o 
   1   4   5        0.64        1.47      2.76 o 
   2   4   5        9.69       14.36      4.65 o 
   3   4   5       51.04       46.94     11.68 o 
   4   4   5        1.08        5.45      5.03 o 
   5   4   5        2.23        0.92      4.91 o 
   6   4   5       12.03       15.03      5.27 o 
   7   4   5        1.14        4.72      4.85 o 
   8   4   5        0.38       -0.50      4.62 o 
   9   4   5        0.91       -2.03      3.87 o 
  10   4   5        2.92       11.36      4.88 o 
  11   4   5        0.24        3.83      4.68 o 
  12   4   5        1.90       10.27      4.71 o 
  13   4   5        1.36        4.76      5.37 o 
  14   4   5        0.47       18.47      8.38 o 
   0   5   5       99.98       88.18     14.59 o 
   1   5   5        0.68       -0.73      2.72 o 
   2   5   5        4.49        7.09      3.44 o 
   3   5   5       33.06       48.48      7.08 o 
   4   5   5        4.27        1.01      4.42 o 
   5   5   5        8.44        6.23      4.62 o 
   6   5   5        0.02        0.51      4.05 o 
   7   5   5        5.89        6.55      4.44 o 
   8   5   5        2.62       -3.58      4.68 o 
   9   5   5        0.17        6.99      4.68 o 
  10   5   5        1.95        3.46      4.43 o 
  11   5   5        0.21        6.07      5.49 o 
  12   5   5        3.15        2.42      6.43 o 
  13   5   5        0.23        6.79      5.65 o 
  14   5   5        0.82       10.77      7.01 o 
   1   6   5       13.35       20.98      3.73 o 
   2   6   5        3.67        5.99      4.16 o 
   3   6   5       20.35       19.19      4.90 o 
   4   6   5       18.93       22.57      6.16 o 
   5   6   5        0.10       -2.41      3.90 o 
   6   6   5       17.75       23.39      5.38 o 
   7   6   5        8.41        6.26      5.88 o 
   8   6   5        3.36       12.91      4.69 o 
   9   6   5        0.51        2.91      4.40 o 
  10   6   5        1.74       -2.36      4.24 o 
  11   6   5        0.10        4.52      4.39 o 
  12   6   5        0.01       10.59      4.76 o 
  13   6   5        2.95       10.86      5.13 o 
   0   7   5       48.29       28.26     15.58 o 
   1   7   5      114.05      120.90      9.96 o 
   2   7   5        1.41       -2.83      5.26 o 
   3   7   5      131.01      136.34     19.67 o 
   4   7   5        3.14        9.60      5.51 o 
   5   7   5        2.85        2.13      4.25 o 
   6   7   5       14.61       12.39      4.88 o 
   7   7   5        8.08        8.90      4.33 o 
   8   7   5        1.50        0.87      3.92 o 
   9   7   5        5.62       16.88      4.90 o 
  10   7   5        2.25        6.98      4.29 o 
  11   7   5        6.55        4.85      4.77 o 
  12   7   5        7.43       11.74      4.69 o 
  13   7   5        3.05        5.39      6.47 o 
   1   8   5       74.45       74.71      7.43 o 
   2   8   5      314.01      316.44     19.34 o 
   3   8   5       69.84       67.71      8.57 o 
   4   8   5       11.06       15.41      6.29 o 
   5   8   5       11.83       17.16      5.90 o 
   6   8   5       15.47        9.69      5.66 o 
   7   8   5        0.87       11.67      6.91 o 
   8   8   5        0.81        9.32      5.45 o 
   9   8   5        0.00        5.18      4.44 o 
  10   8   5        1.69        9.15      5.38 o 
  11   8   5        0.00        2.09      5.30 o 
  12   8   5        1.16       12.24      5.63 o 
  13   8   5        1.13        8.79      6.09 o 
   0   9   5       26.27       25.92      7.62 o 
   1   9   5      312.17      260.61     22.99 o 
   2   9   5        7.47        3.67      5.19 o 
   3   9   5       58.28       56.35      8.01 o 
   4   9   5        7.59        9.37      6.59 o 
   5   9   5       17.09       32.37      6.45 o 
   6   9   5       11.29       11.36      5.36 o 
   7   9   5        3.16       14.38      5.41 o 
   8   9   5        6.10        4.39      8.26 o 
   9   9   5        2.36       -1.93      4.35 o 
  10   9   5        2.44        7.62      5.31 o 
  11   9   5        3.75       13.73      7.64 o 
  12   9   5        2.90       19.06      7.43 o 
   1  10   5       17.96       22.41      5.23 o 
   2  10   5       14.03       21.11      6.35 o 
   3  10   5        0.63       -4.09      4.71 o 
   4  10   5       11.66       16.80      5.77 o 
   5  10   5        1.85       -0.26      5.60 o 
   6  10   5        3.64        6.21      5.22 o 
   7  10   5        8.53        9.88      5.24 o 
   8  10   5        1.41        4.67      4.82 o 
   9  10   5        0.50       10.75      6.37 o 
  10  10   5        3.32       12.41     11.59 o 
  11  10   5        0.23       10.55      5.79 o 
  12  10   5        0.08       -5.09      5.30 o 
   0  11   5      118.98       95.31     40.47 o 
   1  11   5       11.18        8.14      3.88 o 
   2  11   5        6.51        2.79      4.42 o 
   3  11   5       60.76       52.39      8.06 o 
   4  11   5        7.95        5.33      5.11 o 
   5  11   5        8.20        3.62      5.98 o 
   6  11   5        1.82        7.26      5.62 o 
   7  11   5        0.72        9.55      9.40 o 
   8  11   5        6.29       10.18      5.20 o 
   9  11   5        0.59       14.75      8.78 o 
  10  11   5        2.75       14.34      5.71 o 
  11  11   5        0.75       10.86      7.27 o 
  12  11   5        5.50       13.92      6.15 o 
   1  12   5        0.44        8.56      3.78 o 
   2  12   5       19.63       11.76      5.73 o 
   3  12   5       20.30       14.49      5.82 o 
   4  12   5        0.53        0.83      4.78 o 
   5  12   5        0.63        7.19      6.22 o 
   6  12   5        0.73        8.37      5.41 o 
   7  12   5        2.79        6.76      6.42 o 
   8  12   5        1.16       14.64      6.13 o 
   9  12   5        0.68        5.94     13.14 o 
  10  12   5        0.35       10.80      6.13 o 
  11  12   5        0.50       15.71      6.08 o 
   0  13   5       13.20        2.69      7.90 o 
   1  13   5        4.69        8.78      4.23 o 
   2  13   5        0.70        4.80      3.91 o 
   3  13   5        2.15       10.32      5.09 o 
   4  13   5        0.47        6.11      5.52 o 
   5  13   5        0.06        6.04      7.19 o 
   6  13   5        1.18        3.34      5.03 o 
   7  13   5        2.22        5.11      4.89 o 
   8  13   5        0.33        4.90      5.88 o 
   9  13   5        0.55       12.08      6.87 o 
  10  13   5        0.41       11.80      5.96 o 
   1  14   5        0.10        8.09      4.24 o 
   2  14   5        2.62        8.63      4.58 o 
   3  14   5        2.19        2.43     10.74 o 
   4  14   5        0.50       15.29      5.84 o 
   5  14   5        0.59        3.03      7.54 o 
   6  14   5        2.10       16.67      5.75 o 
   7  14   5        1.97       15.23      6.31 o 
   8  14   5        0.04       11.67      5.33 o 
   9  14   5        0.54       20.89      6.24 o 
  10  14   5        1.62       16.68      8.68 o 
   0  15   5        1.19        3.90      5.74 o 
   1  15   5        0.00        4.19      4.33 o 
   2  15   5        0.49        3.17      4.94 o 
   3  15   5        1.39       10.06      6.01 o 
   4  15   5        0.23       15.08      6.44 o 
   5  15   5        0.83        3.79      5.92 o 
   6  15   5        0.01       14.20      5.93 o 
   7  15   5        0.02       15.80      6.37 o 
   8  15   5        0.92       13.69      6.15 o 
   9  15   5        0.33       23.81      7.18 o 
   1  16   5        0.16        3.29      4.26 o 
   2  16   5        0.07        5.88      4.53 o 
   3  16   5        2.98       -1.66      5.10 o 
   4  16   5        0.30       10.76      6.33 o 
   5  16   5        1.31        6.80      5.74 o 
   6  16   5        0.37        3.06      6.27 o 
   7  16   5        3.97       11.57      5.86 o 
   8  16   5        0.00       12.36      6.92 o 
   0  17   5        0.38        7.46      6.83 o 
   1  17   5        1.79        3.03      6.64 o 
   2  17   5        0.00       12.75      4.84 o 
   3  17   5        3.32       15.61      4.47 o 
   4  17   5        1.68       22.81      7.29 o 
   5  17   5        3.44       13.04      8.76 o 
   6  17   5        0.14        2.01      6.32 o 
   7  17   5        0.05        0.55      6.44 o 
   1  18   5        0.05       -4.12      3.19 o 
   2  18   5        0.08       10.94      4.60 o 
   3  18   5        0.90        9.09      4.85 o 
   4  18   5        0.00       14.07      6.95 o 
   5  18   5        1.98       12.94     10.62 o 
   0  19   5        0.07       -1.98      5.21 o 
   1  19   5        1.63        8.24      5.97 o 
   2  19   5        0.03       15.26      4.75 o 
   3  19   5        1.81        8.69      4.76 o 
   0   0   6        4.88        1.84      5.31 o 
   1   0   6       11.12        6.21      4.49 o 
   2   0   6        1.31        3.17      4.29 o 
   3   0   6       10.79       23.79     10.41 o 
   4   0   6       47.83       48.79     13.10 o 
   5   0   6       15.90       21.60     10.62 o 
   6   0   6        6.52       15.86     10.83 o 
   7   0   6        0.36        5.03      9.56 o 
   8   0   6       12.90       13.03     11.82 o 
   9   0   6        0.34        9.63     10.90 o 
  10   0   6        5.00       11.97     11.40 o 
  11   0   6        0.09       -0.07      9.63 o 
  12   0   6        0.00       -7.86     10.34 o 
   1   1   6        1.07        5.98      3.05 o 
   2   1   6        2.31        4.03      3.04 o 
   3   1   6       27.43       35.89      5.90 o 
   4   1   6        1.77        7.12      5.81 o 
   5   1   6       33.28       39.66      8.84 o 
   6   1   6        1.48        6.77      6.38 o 
   7   1   6       23.52       30.00      9.18 o 
   8   1   6        2.27        2.80      7.01 o 
   9   1   6        3.52       -0.50      7.16 o 
  10   1   6        0.37       15.18      8.33 o 
  11   1   6        1.66        0.02      7.48 o 
  12   1   6        2.87       11.66      8.22 o 
   0   2   6        2.68        8.47      5.00 o 
   1   2   6        3.78        0.11      2.66 o 
   2   2   6        0.14       -1.64      2.71 o 
   3   2   6        0.06        0.15      3.68 o 
   4   2   6        6.84        9.21      6.06 o 
   5   2   6        7.49        7.17      6.20 o 
   6   2   6        1.68        7.07      6.79 o 
   7   2   6        5.57       18.96      8.28 o 
   8   2   6        1.73        7.15      6.99 o 
   9   2   6        0.01       -9.04      6.03 o 
  10   2   6        0.00        3.32      8.82 o 
  11   2   6        0.70        9.05      9.56 o 
   1   3   6        0.31       -2.16      2.72 o 
   2   3   6        1.47        2.20      3.07 o 
   3   3   6       10.09        4.98      3.83 o 
   4   3   6        0.63        1.24      5.59 o 
   5   3   6        2.20        6.91      5.54 o 
   6   3   6        9.86        3.25      6.04 o 
   7   3   6        6.56        4.35      6.56 o 
   8   3   6        2.83       21.69      8.96 o 
   9   3   6        3.80       -2.99      6.56 o 
  10   3   6        0.39        4.56      7.35 o 
  11   3   6        2.80        0.66      6.13 o 
   0   4   6       26.39       36.92      6.85 o 
   1   4   6        6.55        5.71      3.11 o 
   2   4   6        0.17        6.35      3.08 o 
   3   4   6        2.43       -4.74      3.44 o 
   4   4   6        0.10       -6.63      4.46 o 
   5   4   6        0.23        5.68      5.69 o 
   6   4   6        4.70        1.84      5.41 o 
   7   4   6        0.00        6.44      5.67 o 
   8   4   6        2.84        3.22      7.16 o 
   9   4   6        0.22       16.78      6.09 o 
  10   4   6        0.09       15.85      6.04 o 
  11   4   6        0.07       16.03      6.69 o 
   1   5   6        0.02        1.12      4.55 o 
   2   5   6        1.60        6.69      5.72 o 
   3   5   6        5.48        4.16      4.50 o 
   4   5   6        0.00        5.30      6.28 o 
   5   5   6        0.00        4.92      6.11 o 
   6   5   6        1.58        9.29      5.19 o 
   7   5   6        0.25       11.19      6.35 o 
   8   5   6        0.01        0.91      7.36 o 
   9   5   6        1.17        6.38      4.85 o 
  10   5   6        0.65       10.54      6.11 o 
  11   5   6        0.02       -1.43      5.49 o 
   0   6   6       28.80       47.26     22.69 o 
   1   6   6       31.52       39.52     14.12 o 
   2   6   6        0.67        4.98      4.48 o 
   3   6   6       18.30       16.29      7.08 o 
   4   6   6        2.06        8.40      5.83 o 
   5   6   6        2.58       10.91      7.81 o 
   6   6   6        0.01       10.24      6.38 o 
   7   6   6        3.38        4.57      5.61 o 
   8   6   6        2.38        0.27      5.44 o 
   9   6   6        0.62        1.01      8.12 o 
  10   6   6        3.57       10.64      6.47 o 
  11   6   6        0.16       19.47      7.36 o 
   1   7   6        3.21        2.64      4.34 o 
   2   7   6       33.22       49.60      8.83 o 
   3   7   6        1.83        3.54      5.53 o 
   4   7   6        5.44       15.00      7.09 o 
   5   7   6        4.27        9.23      7.72 o 
   6   7   6        0.10       16.57     10.36 o 
   7   7   6        0.47        7.01      6.34 o 
   8   7   6        1.30        3.75      6.15 o 
   9   7   6        0.78        6.68      6.00 o 
  10   7   6        3.16       21.97      6.91 o 
   0   8   6        0.24        5.73     13.67 o 
   1   8   6      100.54      107.09     17.69 o 
   2   8   6        3.99        0.03      4.44 o 
   3   8   6       22.74       28.31      7.40 o 
   4   8   6        0.06        9.50      6.56 o 
   5   8   6        1.82       13.36      7.70 o 
   6   8   6        0.00       10.71      7.11 o 
   7   8   6        0.00       11.79      6.67 o 
   8   8   6        0.43        7.72      6.18 o 
   9   8   6        0.34       -3.45      5.81 o 
  10   8   6        0.04       -1.08      5.90 o 
   1   9   6        1.39       -0.63      4.56 o 
   2   9   6       54.75       60.18      7.93 o 
   3   9   6        5.90        7.99      6.68 o 
   4   9   6        6.91       28.91      7.19 o 
   5   9   6       13.20       18.96      9.77 o 
   6   9   6        0.10       20.80      6.52 o 
   7   9   6        0.09       -0.24      5.78 o 
   8   9   6        0.64        3.39      5.55 o 
   9   9   6        0.14       19.06      6.23 o 
  10   9   6        8.65       23.12      7.38 o 
   0  10   6        8.98       16.65     14.59 o 
   1  10   6       40.26       25.53      7.64 o 
   2  10   6        3.21        5.17      4.46 o 
   3  10   6       25.59       16.45      6.03 o 
   4  10   6        4.35       13.08      5.98 o 
   5  10   6        3.99        2.51      6.80 o 
   6  10   6        0.33       11.57      5.93 o 
   7  10   6        0.68       11.32      6.17 o 
   8  10   6        0.25       11.80      6.17 o 
   9  10   6        2.18        2.23      5.86 o 
   1  11   6        0.43        5.48      4.13 o 
   2  11   6        4.55        9.56      6.01 o 
   3  11   6        0.07        7.29      8.14 o 
   4  11   6        0.43        8.61      5.36 o 
   5  11   6        0.00        9.26      6.73 o 
   6  11   6        0.34       20.98      6.44 o 
   7  11   6        0.47       12.61     14.25 o 
   8  11   6        0.40       13.13      6.67 o 
   0  12   6       11.51        4.37      5.96 o 
   1  12   6        8.21        7.22      5.45 o 
   2  12   6        0.06       15.33      5.11 o 
   3  12   6        7.37        9.59      5.70 o 
   4  12   6        1.52        3.26     11.08 o 
   5  12   6        2.56        0.43      8.64 o 
   6  12   6        1.50       11.41      8.56 o 
   7  12   6        1.39       18.77      7.13 o 
   8  12   6        2.80       10.60     10.71 o 
   1  13   6        0.11        5.11      7.72 o 
   2  13   6        0.73        6.24      5.11 o 
   3  13   6        0.52        4.63      6.29 o 
   4  13   6        0.07       14.75      7.50 o 
   5  13   6        0.76       14.76      8.41 o 
   6  13   6        0.16       14.72     11.47 o 
   7  13   6        0.01       -3.83      7.32 o 
   0  14   6        1.87        8.31      6.95 o 
   1  14   6        0.19       12.45      5.22 o 
   2  14   6        0.07       11.75      4.85 o 
   3  14   6        1.42        8.99      8.47 o 
   4  14   6        0.00       -1.78     16.68 o 
   5  14   6        0.00       18.11      7.53 o 
   6  14   6        0.50       21.73      8.04 o 
   1  15   6        0.00        3.79      4.48 o 
   2  15   6        0.12        4.90      4.30 o 
   3  15   6        1.07        7.47      5.33 o 
   4  15   6        0.06        0.28      6.86 o 
   0  16   6        0.07        1.42      6.01 o 
   1  16   6        0.67        4.03      4.69 o 
   2  16   6        0.00        8.01      5.06 o 
   1   0   7        5.01       11.83      5.24 o 
   2   0   7        2.10        1.94      4.29 o 
   3   0   7        5.44        4.36      8.64 o 
   4   0   7        0.22        3.01      5.10 o 
   5   0   7        0.19       12.11      8.14 o 
   6   0   7        0.33       10.90      9.56 o 
   7   0   7        1.11       -4.53      7.79 o 
   8   0   7        0.19       11.05     10.90 o 
   0   1   7       14.70       16.61      5.39 o 
   1   1   7       17.06       13.51      3.63 o 
   2   1   7        1.21        4.90      3.88 o 
   3   1   7        6.47        6.45      3.56 o 
   4   1   7        0.74       13.83      4.39 o 
   5   1   7        0.28        4.21      6.31 o 
   6   1   7        0.17       11.85      6.97 o 
   7   1   7        0.22        4.29      6.92 o 
   8   1   7        0.14       16.93      8.25 o 
   1   2   7        0.08       -2.60      2.96 o 
   2   2   7        1.11        2.47      3.25 o 
   3   2   7        0.14        2.14      3.67 o 
   4   2   7        0.40       10.28      4.01 o 
   5   2   7        0.13        8.54      6.48 o 
   6   2   7        0.00       10.12      8.18 o 
   7   2   7        2.64        6.96      6.84 o 
   8   2   7        0.24       10.93      9.21 o 
   0   3   7        6.53       11.19      7.51 o 
   1   3   7        0.36        6.85      4.82 o 
   2   3   7        0.18        7.43      5.94 o 
   3   3   7        3.21        8.96      7.40 o 
   4   3   7        0.63       23.09      6.19 o 
   5   3   7        0.12        3.89      5.69 o 
   6   3   7        0.03        3.60      6.67 o 
   7   3   7        0.07       12.65      8.32 o 
   8   3   7        0.11        3.56      6.87 o 
   1   4   7        0.10       10.63      6.20 o 
   2   4   7        0.31        3.37      5.02 o 
   3   4   7        2.92        2.05     14.94 o 
   4   4   7        0.27       13.29      7.00 o 
   5   4   7        1.50       11.90     10.76 o 
   6   4   7        0.36       21.45     11.47 o 
   7   4   7        0.89        6.37     10.76 o 
   0   5   7        1.45        5.60      7.96 o 
   1   5   7        0.28        6.13      7.21 o 
   2   5   7        0.40       13.13      7.26 o 
   3   5   7        0.63        7.75      5.10 o 
   4   5   7        1.88       10.97      6.85 o 
   5   5   7        4.36       17.33      8.68 o 
   6   5   7        0.30       15.33     10.44 o 
   7   5   7        1.67        9.22      8.94 o 
   1   6   7        0.02        6.84      5.21 o 
   2   6   7        0.15       10.10      5.24 o 
   3   6   7        1.49       10.09      5.44 o 
   4   6   7        0.55       13.11      6.58 o 
   5   6   7        3.20        8.44      7.66 o 
   6   6   7        0.29        6.63      7.77 o 
   7   6   7        0.37       -0.68      7.33 o 
   0   7   7        1.06        0.32     10.55 o 
   1   7   7        1.95       -4.12      6.72 o 
   2   7   7        0.09        6.93      5.67 o 
   3   7   7        5.08       10.10      6.58 o 
   4   7   7        2.93        4.86      6.30 o 
   5   7   7       11.08       28.78      8.82 o 
   6   7   7        1.04       15.74     10.19 o 
   1   8   7        0.00       -4.10      6.60 o 
   2   8   7        0.51       -2.02      6.32 o 
   3   8   7        1.97       13.69      6.14 o 
   4   8   7        7.78       30.81      7.96 o 
   5   8   7        2.27       20.47      9.22 o 
   0   9   7        3.25       10.47     23.47 o 
   1   9   7        2.93        3.75      4.62 o 
   2   9   7        0.70        6.57      4.55 o 
   3   9   7        3.24       18.47      6.22 o 
   4   9   7        3.13       15.69      8.55 o 
   5   9   7       12.15       26.96     10.27 o 
   1  10   7        0.00       15.04      5.46 o 
   2  10   7        0.44       14.36      5.84 o 
   3  10   7        0.62       16.09      6.34 o 
   0  11   7        0.05       -5.00      6.85 o 
   1  11   7        1.48       -3.16      5.09 o 
                                                 
